# Supplementary material for: A novel Tc17 population recruited by tumor cells promotes tumor progression in gastric cancer
Source: Front Oncol. 2025 May 16;15:1592328. doi: 10.3389/fonc.2025.1592328 (PMC12122342; doi:10.3389/fonc.2025.1592328)
Supplement: Supplementary file 6 [file Table1.xlsx]

## Sheet: Sheet1
Table S1: Sample information
	Patient ID	Age	Gender	Location	Stage*	Laurens	IM Status	MMR	EBV	TCGA	Primary Tumor	Primary Normal	Peritoneal Tumor	Peritoneal Normal	Organoid Tumor	Organoid Normal
Kumar et al.	NGCII521	62	M	Antrum	II	Intestinal	IM only	Intact	Negative	GS	Y	Y
	NGCII513	74	M	Antrum	III	Intestinal	Moderately extensive IM	Loss of PMS2	Negative	MSI	Y	Y
	NGCII512	86	F	Antrum	III	Intestinal	IM with HGD	Intact	Negative	CIN	Y	Y
	NGCII520	83	M	Distal	III	Diffuse	IM with chronic gastritis	Intact	Negative	GS	Y	Y
	NGCII514	67	F	Body-Antrum	III	Diffuse	N.A	Intact	Negative	GS	Y	Y
	NGCII518	74	M	Antrum	II	Mixed intestinal and diffuse	IM only	Loss MLH1/PMS2	Negative	MSI	Y	Y
	NGCII525	73	M	Antrum	II	Mixed intestinal and diffuse	IM with chronic gastritis	Intact	Negative	CIN	Y	Y
	NGCII527	69	M	N.A	IV	Metastatic	N.A	Intact	Negative	CIN	Y	Y
	NGCII538	56	F	Antrum	IV	Metastatic	N.A	N.A.	N.A	GS	Y	Y	Y	Y
	NGCII539	65	F	Antrum	I	Intestinal	IM with chronic gastritis & LGD	Intact	Negative	GS	Y
	NGCII529	84	F	Antrum	I	Intestinal	IM with chronic gastritis	Loss of MLH1/PMS2	Negative	MSI	Y
	NGCII511	68	M	Antrum	II	Intestinal	N.A	Loss of MLH1/PMS2	Negative	MSI	Y
	NGCII498	68	F	Antrum	II	Intestinal	IM with chronic gastritis	Intact	Negative	GS	Y				Y	Y
	NGCII522	64	M	Body-Antrum	II	Intestinal	Chronic gastritis with IM	Intact	Negative	GS	Y
	NGCII499	88	M	Pylorus	III	Intestinal	IM with chronic gastritis & LGD	loss of MLH1/PMS2	Negative	MSI	Y
	NGCII502	36	M	Cardia	III	Intestinal	No IM, Chronic gastritis & HGD	Intact	Negative	CIN	Y				Y	Y
	NGCII509	65	M	Cardia	III	Intestinal	Chronic gastritis only	Intact	Negative	CIN	Y
	NGCII540	80	M	Antrum	III	Intestinal	IM with chronic gastritis	Loss of MLH1/PMS2	Negative	MSI	Y
	NGCII541	82	M	Antrum	III	Intestinal	N.A	Intact	Negative	CIN	Y
	NGCII543	73	F	Antrum	III	Intestinal	IM with chronic gastritis	Intact	Negative	CIN	Y
	NGCII510	66	F	Antrum	I	Diffuse	Chronic gastritis only	Loss of PMS2	Negative	MSI	Y
	NGCII519	83	M	N.A	III	Diffuse	IM with chronic gastritis	Intact	Negative	CIN	Y
	NGCII531	70	F	Proximal	III	Diffuse	N.A	Intact	Negative	GS	Y
	NGCII545	60	M	Antrum	III	Diffuse	N.A	Intact	Negative	GS	Y
	NGCII533	55	M	Antrum	III	Mixed intestinal and diffuse	Chronic gastritis only	Intact	Negative	CIN	Y
	NGCII524	71	M	N.A	IV	N.A	N.A	Intact	Negative	CIN	Y
	NGCII536	63	M	Antrum	Normal	N.A	N.A	N.A	N.A	N.A		Y
	NGCII011	67	F	N.A	DM	N.A	N.A	N.A	N.A	N.A			Y
	NGCII015	51	M	Peritoneum	DM	N.A	N.A	Intact	Negative	N.A			Y
	NGCII492	71	M	N.A	I	Intestinal	IM with chronic gastritis	N.A	N.A	N.A					Y	Y
	NGCII500	59	M	N.A	III	Intestinal	N.A	N.A	N.A	N.A					Y	Y
Sun et al.	Patient	Sample	Tissue	Lauren's classification
	P10	P10P2	N	Mixed
	P10	P10P1	N	Mixed
	P10	P10T	T	Mixed
	P1	P1T	T	Mixed
	P2	P2T	T	Mixed
	P3	P3P	N	Diffuse
	P3	P3T	T	Diffuse
	P3	P3T1	T	Diffuse
	P5	P5P	N	Mixed
	P5	P5T	T	Mixed
	P9	P9P	N	Mixed
	P9	P9T	T	Mixed
	P4	P4P	N	Mixed
	P4	P4T	T	Mixed
	P6	P6P	N	Diffuse
	P6	P6T	T	Diffuse
	P7	P7P	N	Intestinal
	P7	P7T	T	Intestinal
	P8	P8P	N	Intestinal
	P8	P8T1	T	Intestinal
	P8	P8T2	T	Intestinal
	P7	P7B	N	Intestinal
Lee et al.	ID	Gender	Age	type	MSI	EBV	C-Erb	pT Stage	pN Stage	pM Stage
	GC9	male	66	Diffuse	MSS	negative	0	T4a	N3a	0
	GC8	male	57	Diffuse	MSS	positive	0	T3	N1	0
	GC7	male	49	Diffuse	MSS	negative	0	T1b	N0	0
	GC6	male	64	Diffuse	MSS	negative	0	T4a	N3a	1
	GC5	male	67	Intestinal	MSS	negative	0	T2	N2	0
	GC4	male	70	Diffuse	MSS	positive	0	T3	N1	0
	GC3	male	61	Intestinal	MSS	negative	0	T3	N1	0
	GC2	male	63	Intestinal	MSS	positive	2+	T3	N1	0
	GC1	male	61	Intestinal	MSI	negative	1+	T3	N0	0
