# Supplementary material for: A novel Tc17 population recruited by tumor cells promotes tumor progression in gastric cancer
Source: Front Oncol. 2025 May 16;15:1592328. doi: 10.3389/fonc.2025.1592328 (PMC12122342; doi:10.3389/fonc.2025.1592328)
Supplement: Supplementary file 7 [file Table2.xlsx]

## Sheet: tumor
TF	Cycling T cells	Treg_Suppressive	CD4_Exhausted	CD8_GZMK_ZNF683	CD8_Teff	CD8_IL17A	CD8_Exhausted
ADNP2(-)	-1.03487	-1.18328	-0.659305	1.25783	0.908971	-0.110147	0.820801
AHR(-)	-0.701448	0.754709	1.18502	-1.07025	-1.10818	1.06952	-0.129378
ARID3A(+)	1.17724	-0.996244	0.287821	1.02641	0.077445	-1.57456	0.00188515
ARID3A(-)	-1.98019	0.621836	-0.298365	0.182331	0.152059	0.0812987	1.24103
ATF3(+)	-0.323563	-1.40878	-0.583377	0.372456	1.77568	-0.279876	0.447458
ATF4(+)	-0.994632	-0.990264	-0.204384	0.618999	1.85022	-0.407032	0.127089
ATF7(+)	-1.50399	-1.16156	1.11322	0.421892	0.900388	-0.144212	0.374259
BACH1(-)	-1.57528	1.58162	0.73477	-0.302484	-0.0417546	-0.589017	0.19214
BATF3(+)	-0.223951	0.647397	-1.56739	1.0588	1.16871	-0.543603	-0.539958
BCL11A(+)	-0.801217	1.1934	-1.00591	0.763009	0.629747	-1.29499	0.515969
BCL11A(-)	-1.4462	0.204136	-1.09209	1.34926	0.871026	0.267309	-0.153437
BCL6(+)	-1.58613	-0.0503427	-0.230932	1.33607	1.19289	-0.357486	-0.304076
BCL6(-)	-1.63573	0.389879	1.33878	0.487816	0.622578	-0.478183	-0.725145
BCLAF1(+)	-1.96265	-0.552001	-0.111033	0.401649	0.791634	0.808549	0.623855
BHLHE40(-)	-0.0173558	-1.86191	1.27959	0.0685759	0.650379	-0.539664	0.420387
BPTF(+)	-1.60156	-0.300349	-0.827439	0.535408	0.981105	1.18755	0.0252839
CBFB(+)	-1.40405	-0.560038	-0.776177	0.610878	1.18709	1.13682	-0.194529
CDC5L(+)	-0.751792	1.3282	-1.04167	0.0730835	-0.808965	-0.175475	1.37661
CEBPA(+)	-1.68229	0.150861	-0.655664	0.821791	1.17204	-0.473254	0.666522
CEBPA(-)	-1.75129	0.597408	-0.940305	0.338817	0.811457	0.958362	-0.0144536
CEBPB(+)	-0.906763	-0.918316	-0.556765	0.108081	1.93291	-0.160165	0.501019
CEBPD(+)	-0.50478	-0.818237	-0.360985	-0.468515	0.0365495	2.17285	-0.0568871
CEBPD(-)	-1.39976	-0.186327	-0.924381	0.110861	0.606332	1.6594	0.133879
CEBPG(+)	-1.81346	-0.166215	0.364627	0.830486	0.739292	-0.78776	0.833033
CHURC1(+)	-2.02633	0.693396	0.767805	-0.094464	-0.32468	0.827493	0.156781
CHURC1(-)	-0.791976	1.51927	0.605878	-0.534186	-1.10382	0.909809	-0.604971
CLOCK(+)	-2.20964	0.0961361	0.26059	0.195679	0.38571	0.48595	0.785575
CREB1(+)	-1.96678	0.157583	1.35407	-0.259982	0.0929639	0.268127	0.35402
CREB5(+)	-0.544787	-1.10601	-0.813337	0.721925	1.4472	-0.613859	0.908867
CREM(+)	-1.62896	-0.52097	0.107825	0.536834	1.51543	-0.49431	0.484153
CUX1(+)	-0.599938	0.158962	0.687386	0.431472	1.4533	-1.60089	-0.530291
CUX1(-)	-2.08828	0.39075	0.152915	-0.183387	1.09627	0.434322	0.197409
DBP(+)	-1.46579	1.06668	-1.25957	-0.153976	0.573124	0.677899	0.561632
DBP(-)	-2.02236	0.551305	0.632175	-0.123845	0.681833	0.72644	-0.445543
DLX2(+)	1.31213	-0.369847	1.46493	-0.637954	-0.70571	-1.04409	-0.019457
DLX2(-)	0.417419	-0.394763	0.922316	-0.813458	-1.20646	-0.49312	1.56807
E2F1(+)	2.26625	-0.401903	-0.347592	-0.385467	-0.331348	-0.358558	-0.441384
E2F1(-)	-0.0576835	0.817386	-1.86215	0.581661	1.10406	-0.0332107	-0.550055
E2F2(+)	2.22425	-0.723317	-0.322428	-0.261333	-0.0965197	-0.335422	-0.48523
E2F2(-)	-1.75789	-0.371816	0.160869	-0.421154	0.821448	1.36021	0.208331
E2F3(-)	-0.81197	-0.511264	-0.947972	1.45915	1.37076	-0.188496	-0.3702
E2F5(+)	-1.89317	0.201978	0.11754	-0.171012	1.183	0.903256	-0.341594
E2F6(+)	-2.08922	0.676099	0.452235	0.153334	0.855963	0.304567	-0.352979
E2F7(+)	0.771415	-1.00034	-0.509998	-0.0445646	0.050279	-1.02459	1.7578
E2F8(+)	2.26272	-0.440553	-0.294371	-0.405995	-0.360384	-0.466588	-0.294834
EBF1(+)	-0.871132	1.5717	0.539018	0.28968	0.521707	-1.12803	-0.922943
EBF1(-)	2.06972	-0.418758	-0.18823	-0.606555	0.425573	-0.900691	-0.381059
ELF1(+)	-1.95625	-0.661468	0.208388	0.370666	0.951409	0.714624	0.372633
ELF1(-)	-1.92081	-0.255739	-0.297362	0.282804	0.216816	1.1881	0.786193
ELF2(+)	-1.85379	0.936141	-0.0865976	-0.719896	0.580967	0.279702	0.863476
ELF4(+)	-0.963844	-0.356092	-1.06752	1.04822	1.62554	-0.249125	-0.0371767
ELF4(-)	-1.99204	0.764645	-0.340147	-0.204749	0.22642	0.625749	0.920126
ELK1(+)	-1.52485	1.727	-0.346947	0.21285	-0.60787	0.194373	0.345448
ELK1(-)	-1.90544	-0.762099	0.725861	0.0130231	0.712816	0.692239	0.5236
ELK3(+)	-0.629545	1.33139	-0.683624	-0.287377	-0.604432	1.56246	-0.688869
ELK4(+)	-1.91257	0.0686679	1.13974	-0.264514	-0.0780939	0.0681854	0.978584
ELK4(-)	-1.12053	1.35292	1.39365	-0.668299	0.0614823	-0.54078	-0.478449
EOMES(-)	-0.903769	-0.701713	-0.47786	0.149681	1.26011	-0.808941	1.48249
EP300(+)	-1.87318	0.868774	0.701773	-0.499989	0.844103	-0.395289	0.353809
ERF(+)	1.49832	-0.481205	-0.898012	0.25512	0.883743	0.105769	-1.36374
ERF(-)	-1.7094	-0.0293455	-0.700035	-0.0518715	0.980928	0.263676	1.24604
ESRRA(+)	0.11085	1.20639	-0.296774	-1.05851	-1.11381	1.4185	-0.266652
ETS1(+)	-2.05405	-0.0083625	0.664038	-0.127049	0.114224	1.10242	0.308781
ETS2(+)	-0.725572	-0.608908	-0.496919	0.839144	1.91769	-0.61426	-0.311175
ETS2(-)	-1.04649	-0.0806911	-1.44509	0.780393	1.33341	-0.169486	0.627954
ETV1(+)	-0.697158	-0.737964	0.131436	-0.413739	-0.268701	-0.176633	2.16276
ETV1(-)	-0.845448	-0.820481	0.464541	-0.661307	-0.239246	0.131029	1.97091
ETV2(+)	-1.54262	0.36633	-0.643651	0.629296	-0.162876	-0.254169	1.60769
ETV2(-)	-1.4524	-0.623573	0.580599	-0.218248	-0.275415	0.265493	1.72355
ETV3(-)	-1.48792	1.07227	-0.604185	0.698068	0.131047	-0.839689	1.03041
ETV4(+)	-0.936437	-0.483372	-0.810414	0.851118	1.81819	-0.449826	0.0107437
ETV4(-)	-1.40845	0.767067	-1.25825	1.0104	0.771506	-0.274027	0.391756
ETV5(+)	-1.86949	-0.478356	0.0603255	-0.1097	0.946053	1.12091	0.330254
ETV5(-)	-1.02173	0.221012	1.75746	-0.395741	-1.06933	-0.187002	0.69533
ETV6(+)	-0.457247	-0.66472	1.93091	-0.533901	-0.686889	-0.418168	0.830013
ETV6(-)	-1.19698	0.45885	1.93782	-0.70072	-0.103822	-0.301765	-0.093385
ETV7(-)	-1.06319	0.993504	1.68062	-0.68487	-0.757548	-0.106521	-0.0619959
FLI1(+)	0.042827	-0.0444621	0.77529	-0.170626	-0.19112	1.4134	-1.82531
FLI1(-)	-0.869843	-0.903991	-0.640414	-0.49876	1.55001	1.14834	0.214663
FOS(+)	-0.632732	-1.38663	-0.630992	0.444819	1.71956	0.188571	0.297395
FOSB(+)	-0.884677	-1.08191	-0.678041	0.521241	1.80448	0.224212	0.0946941
FOSB(-)	-0.530111	1.39272	1.48351	-0.730453	-0.65729	-0.756387	-0.201988
FOSL1(+)	-1.99707	-0.0564212	-0.392124	0.679536	1.03283	0.536084	0.197166
FOSL1(-)	-1.42735	-0.349082	-0.786801	0.896205	1.55287	0.039059	0.0750997
FOSL2(+)	-1.04839	-0.97572	-0.606792	0.814007	1.66218	-0.190241	0.344955
FOXA1(+)	-1.37641	1.89006	-0.56666	-0.195572	0.400983	-0.0496241	-0.102775
FOXA3(+)	-0.326433	-1.19323	-0.686439	0.525065	1.90725	-0.285697	0.0594801
FOXA3(-)	-0.783636	-0.581466	-0.920301	1.69477	0.639381	-0.702099	0.653353
FOXB1(-)	-1.18777	1.20524	1.42791	-0.728779	-0.391544	-0.587044	0.261984
FOXC1(-)	-1.06966	-0.647102	1.13655	0.26257	1.47495	-0.238617	-0.918692
FOXD1(+)	-0.850005	-0.486637	-0.676884	0.731453	1.88895	-0.687634	0.0807619
FOXJ2(+)	-2.17949	0.659154	0.606097	-0.0930972	0.189809	0.222898	0.594634
FOXJ2(-)	-1.25698	-1.30237	-0.367216	0.487706	0.546486	0.584288	1.30809
FOXO1(+)	-1.3204	-0.586198	0.700819	-0.542334	0.297169	-0.271202	1.72215
FOXP1(+)	-1.38577	-0.436902	-0.0614457	-0.0693761	0.337372	1.91721	-0.301082
FOXP3(-)	-0.309588	-1.4738	-0.993906	1.24833	0.92654	0.0310859	0.571338
GABPA(+)	-1.16969	-1.35901	0.886015	0.613205	0.940455	-0.561883	0.650914
GABPA(-)	-2.00636	0.624426	-0.298398	0.195164	0.470967	-0.0934721	1.10767
GABPB1(+)	-1.08836	0.913786	1.1794	-1.13941	-0.30134	-0.52549	0.961401
GATA1(+)	0.259738	0.966826	1.06389	-0.909117	-1.18733	0.800448	-0.994461
GATA1(-)	-1.6638	-0.646346	0.475204	0.491474	0.698496	-0.586014	1.23099
GATA2(+)	-1.71063	-0.730043	0.106306	0.675616	1.41733	0.253106	-0.0116803
GATA3(+)	-1.38797	1.43484	-0.130366	-0.186338	0.140717	-0.919041	1.04816
GATA6(+)	-1.24183	-0.82037	-0.93205	0.738736	1.29354	0.823367	0.138609
GATA6(-)	-1.6395	1.52849	-0.743902	0.145495	0.0898788	0.626961	-0.00742375
GATAD1(+)	-1.94198	-0.447746	0.6598	0.311813	1.09089	0.518661	-0.191438
GATAD1(-)	-2.16711	-0.0197115	0.239544	0.193023	0.252435	0.658359	0.843464
GFI1(+)	-0.70126	-1.13217	-0.890919	0.110713	0.286053	1.72494	0.602642
GFI1B(+)	1.72287	0.864989	0.181429	-0.867967	-0.723257	-0.214716	-0.963345
GLIS1(+)	0.0454286	-1.0539	-0.918778	0.568674	1.06303	-0.980492	1.27604
GRHL1(-)	-0.859932	-0.675414	-1.25389	1.23301	0.495886	-0.142037	1.20237
GSC(+)	-1.0806	-0.0512282	-1.1738	1.19756	1.3893	0.0143449	-0.295586
HBP1(+)	-1.38333	0.800464	0.502866	0.111662	1.24408	-1.27773	0.00197582
HDX(+)	-1.44845	0.787378	-0.155987	-1.05298	-0.179401	0.933596	1.11585
HES1(+)	-1.99955	0.732926	0.818668	-0.261787	0.785027	0.193426	-0.268715
HES6(-)	-1.88917	0.502057	-0.423249	-0.0614613	-0.0652169	1.20908	0.727959
HEY1(+)	-2.1225	-0.202788	0.225092	0.545716	0.916057	0.142509	0.495914
HEY2(-)	-1.4132	-0.182009	-0.728177	0.698159	1.66567	0.277109	-0.317555
HEYL(+)	-1.16182	1.87255	0.673365	-0.621888	-0.476429	-0.276571	-0.00921059
HIC1(+)	-1.11776	-1.23895	-0.291831	0.10918	1.60859	0.686563	0.244204
HLTF(+)	-0.154882	-1.1534	-1.55111	0.634967	0.411842	0.796217	1.01636
HLTF(-)	-1.47929	-0.268802	-0.856405	0.272366	-0.0684094	1.35174	1.0488
HMBOX1(-)	-1.23009	-1.25663	1.54263	-0.20668	0.406367	0.225331	0.519067
HMG20B(+)	-0.377043	1.25404	1.58411	-0.696801	-0.674238	-0.892567	-0.197503
HMGA1(+)	1.52998	-0.956608	1.27442	-0.455007	-0.0455479	-0.633138	-0.7141
HMGA1(-)	1.19828	-0.711084	-1.0923	1.35416	0.500578	-0.614478	-0.635159
HOXA1(+)	-0.623926	1.11509	0.756907	-0.592222	-0.707088	-1.1873	1.23855
HOXA1(-)	-2.1591	0.433617	1.0086	0.209215	0.204222	0.178941	0.124499
HOXA10(+)	-0.578316	-1.26919	-0.734068	0.458519	1.79194	0.306513	0.0246002
HOXA5(+)	-1.2471	-0.887043	-0.412221	0.507481	1.60386	-0.31327	0.748289
HOXA9(+)	-1.3987	-0.621007	-0.376219	-0.226193	1.28973	-0.00991564	1.3423
HOXB2(+)	-1.75235	0.582586	1.2339	-0.65435	-0.369216	0.625682	0.333739
HOXB4(+)	-0.844853	1.85882	0.865492	-0.751502	-0.623357	-0.227019	-0.277585
HOXB5(-)	-1.20659	1.00354	1.22454	-0.428558	-1.10223	-0.249965	0.759273
HOXB6(+)	-0.229263	-1.44779	-1.23366	0.922906	0.354792	0.912545	0.720464
HSF1(+)	-1.84208	-0.511725	-0.320298	0.531774	1.20065	0.277736	0.663941
HSF2(+)	-0.993179	-0.889965	-0.497106	-0.119407	1.95174	0.293761	0.254154
HSF5(-)	-0.186526	1.64854	1.0657	-0.918789	-0.0171653	-0.811495	-0.780266
IKZF1(+)	-1.85543	0.218223	0.604577	-0.286231	-0.17327	1.42396	0.0681712
IKZF2(+)	-0.895545	2.16778	-0.130892	-0.619389	-0.109611	-0.227594	-0.184752
IKZF2(-)	-1.54127	0.472425	-0.869507	0.41214	-0.553372	0.981358	1.09823
IKZF3(+)	-1.8311	-0.306526	0.62893	-0.157479	-0.233832	1.3195	0.580508
ILF2(+)	1.98606	-0.91561	0.651499	-0.52749	-0.309748	-0.325721	-0.558994
IRF1(+)	-1.50987	0.952041	0.601183	0.443016	0.68965	-1.32595	0.149926
IRF3(+)	-1.54467	0.646778	-0.942175	1.18242	0.919312	-0.254315	-0.00734331
IRF3(-)	-0.756864	-0.741044	-0.470637	0.104345	-0.0114706	-0.263502	2.13917
IRF4(+)	-1.28646	-0.156999	-1.05839	1.00053	1.07887	-0.476506	0.898955
IRF5(-)	-0.939792	0.0723376	2.09128	-0.683607	-0.412176	-0.279316	0.151275
IRF7(+)	-0.767153	-0.404616	0.183842	1.6941	0.727503	-1.34414	-0.089528
IRF7(-)	-1.39148	-0.00990085	0.641253	-0.351027	1.72763	-0.729262	0.112791
IRF8(+)	-0.535622	-1.7107	-0.511837	0.233413	1.28776	0.465583	0.771404
IRF8(-)	-0.0371846	-1.20094	0.651702	-0.53282	1.80511	-0.763707	0.0778379
IRF9(-)	-1.86611	0.811782	-0.363743	-0.204909	-0.18273	1.00447	0.801247
JDP2(+)	-0.61402	1.91411	0.871954	-0.588033	-0.609683	-0.429196	-0.545128
JUN(+)	-0.952447	-1.13156	-0.129326	0.408761	1.75953	-0.493071	0.538115
JUN(-)	-1.51725	0.362977	0.124529	0.0643642	1.78649	-0.316007	-0.505104
JUNB(+)	-1.6977	-0.603114	0.714002	0.125144	1.47815	-0.155825	0.139343
KLF13(+)	-1.3031	-0.903565	-0.668544	0.861584	1.44088	0.453795	0.118945
KLF16(+)	-0.898154	-0.604567	-0.31244	0.702682	1.83838	-0.907622	0.181722
KLF2(+)	-1.1965	-0.466481	0.985924	0.0158454	0.663371	1.21103	-1.21319
KLF4(-)	-0.877307	0.572074	-0.479944	1.08052	1.34522	-1.23852	-0.402051
KLF5(-)	-1.3564	1.41698	1.09666	-0.958758	-0.157303	0.0287886	-0.0699632
KLF6(+)	-1.95377	-0.465737	0.635048	-0.234793	0.912633	0.729734	0.376887
KLF7(-)	-0.875449	-0.388984	1.32043	-0.239122	-1.09387	-0.158264	1.43526
KLF9(+)	-1.68134	-0.146968	1.72182	-0.291305	0.311141	0.0701402	0.0165105
KMT2B(+)	-1.62318	1.23373	-0.486198	0.258409	0.310109	0.989239	-0.682107
LEF1(+)	-1.52219	-0.0763928	1.04372	0.94289	0.907576	-0.514158	-0.781443
LEF1(-)	-0.517424	-1.47669	-0.999781	0.739875	0.567222	0.482628	1.20417
LHX1(+)	-0.740386	0.889894	-0.604526	1.23271	1.02526	-1.12329	-0.679669
LTF(-)	2.02335	-0.689335	-0.18223	0.14754	0.300389	-0.855106	-0.744611
MAFA(+)	-1.13732	-0.892116	-0.87519	0.319967	1.13428	1.31844	0.131941
MAFB(+)	-1.81246	0.366537	-0.528374	0.406446	1.33664	-0.286208	0.517417
MAFF(+)	-0.671295	-0.717888	-0.193297	0.500112	2.01892	-0.808803	-0.12775
MAFF(-)	-1.00534	0.886414	-1.42296	0.940949	1.08457	-0.233814	-0.249829
MAFG(+)	-0.28512	-0.278564	1.66643	-0.129558	1.0243	-0.958769	-1.03871
MAFG(-)	-1.13454	1.64769	-1.05387	0.476009	0.655579	-0.127568	-0.463295
MAFK(+)	-1.97356	0.337781	-0.269041	0.532858	-0.357455	0.789131	0.940287
MAFK(-)	-1.68899	0.435574	0.00131613	0.257307	0.652695	-0.925966	1.26806
MAX(+)	-1.8423	0.972481	-0.0744948	0.622343	1.01324	-0.316127	-0.375143
MECOM(-)	-0.497776	-0.85665	-0.132025	-0.134778	2.10604	0.221185	-0.706
MEF2D(+)	-1.13074	0.186907	-0.816838	0.418444	1.90526	-0.448362	-0.11467
MEIS2(+)	-1.07172	-1.70027	0.337535	0.449767	0.899067	0.191625	0.893998
MNT(+)	-1.12299	1.92471	0.32851	-0.716842	-0.621689	0.151199	0.0571019
MSC(+)	0.327167	-1.19146	-1.00586	0.325749	1.77107	0.197431	-0.424098
MSX1(-)	-0.373567	-0.0554563	2.08691	-0.635753	-0.653275	-0.733611	0.364753
MXD3(-)	1.45069	0.156312	-1.75461	0.471665	0.478831	-0.305706	-0.497182
MXI1(+)	-1.1175	0.741367	0.0314377	-0.199109	0.485805	1.42958	-1.37158
MYB(-)	-1.98025	0.104874	1.38725	0.244471	-0.117323	0.227709	0.133276
MYBL1(-)	-1.0092	-0.857072	-0.80039	-0.0782321	1.72406	0.741459	0.279369
MYBL2(+)	2.26558	-0.437389	-0.380474	-0.401993	-0.292793	-0.388832	-0.364098
MYC(+)	-1.87109	-0.217893	0.2841	0.437105	-0.303433	1.42349	0.247717
MYC(-)	-0.403842	1.0815	-1.33003	0.60583	0.593226	0.734112	-1.2808
MZF1(+)	-1.72574	-0.642118	-0.407956	0.279786	1.25543	0.522473	0.718126
MZF1(-)	-2.01761	1.31021	0.11902	0.0193413	0.400716	0.192146	-0.0238257
NFAT5(-)	-0.785676	-0.289813	-0.824543	1.06462	1.7297	-0.230699	-0.663589
NFE2(+)	-2.03714	0.764517	0.801404	-0.108782	-0.113395	0.769912	-0.076512
NFE2(-)	-1.89746	0.0998008	0.271256	-0.268722	1.34283	-0.185203	0.637496
NFE2L1(+)	-1.79529	1.52921	-0.40126	-0.0408532	0.478475	0.0137196	0.215998
NFE2L1(-)	-1.68394	0.343524	-0.862304	0.265608	0.637602	1.35023	-0.0507129
NFE2L2(+)	-1.6424	0.230308	-0.399313	0.690228	1.50963	-0.55423	0.165774
NFIA(+)	-1.17715	-0.0501646	2.09641	-0.217623	-0.171589	-0.128335	-0.351554
NFIA(-)	-1.01733	0.918682	1.74668	-0.57538	-0.189039	-0.837401	-0.0462135
NFIC(+)	-1.53517	0.531372	1.08518	-0.226014	-0.187716	1.17655	-0.844211
NFIC(-)	-0.741499	0.598052	0.304797	-0.335247	1.75663	-0.267465	-1.31527
NFIL3(+)	-1.90845	-0.175299	-0.292836	0.929222	0.54655	1.03067	-0.129859
NFIL3(-)	-1.84898	1.34126	0.732303	-0.284613	-0.236769	-0.0317829	0.328582
NFKB1(+)	-1.26999	-0.426205	0.616872	0.454328	1.55057	-1.08965	0.164083
NFKB2(+)	-0.868106	1.53535	1.16205	-0.518108	0.123005	-1.05377	-0.380421
NFYA(+)	-0.939132	-0.166434	-0.541199	-0.600447	-0.0186451	2.09975	0.166104
NFYB(+)	-1.54818	0.142359	-1.09005	0.699281	0.792508	-0.119858	1.12394
NFYB(-)	-1.81866	-0.429607	-0.357286	-0.00311361	0.608097	0.931958	1.06861
NKX3-1(-)	-1.13676	-0.844464	-0.523728	0.242968	1.89289	0.255818	0.113275
NR1D2(+)	-0.817867	2.15676	-0.436654	0.162104	-0.121445	-0.511782	-0.431116
NR1D2(-)	-1.64037	0.419501	-0.362025	1.03396	1.28651	-0.314169	-0.42341
NR2C2(+)	-1.93968	-0.456341	0.0210311	0.666409	1.01072	0.748811	-0.0509523
NR2F6(-)	-0.662372	1.85537	-0.526516	-0.660349	-0.911676	0.739493	0.166045
NR3C1(+)	-1.46813	-0.474151	1.62643	-0.381727	-0.400844	0.369192	0.729231
NR6A1(+)	-0.556049	1.65939	0.342086	-0.225388	0.346603	-1.62656	0.0599214
NR6A1(-)	-1.0723	-1.53534	1.32122	0.140814	0.731056	0.438686	-0.0241385
PATZ1(+)	-1.69985	-0.814007	-0.212111	0.774384	0.241932	0.478496	1.23116
PAX9(-)	-0.663812	1.54617	0.613311	-0.821859	-1.13178	0.833683	-0.37571
PBX4(+)	-0.714872	1.94964	-0.292642	0.37233	-0.422674	0.220186	-1.11197
POU2F1(+)	-1.52027	-0.293577	-0.794423	0.414787	1.58936	0.515253	0.0888655
POU2F1(-)	-1.53586	0.962485	1.34778	-0.0793585	0.116529	-0.929738	0.118164
POU2F2(+)	-0.667752	1.55025	0.403638	0.339579	0.0688006	-1.69347	-0.00104681
POU2F2(-)	-1.28791	0.955833	-0.417654	-0.165404	0.611719	1.33612	-1.03269
POU3F1(+)	-0.88571	0.2021	-0.690616	0.856307	1.76806	-0.793861	-0.456283
POU6F1(+)	-2.15049	0.598724	-0.317584	0.292499	0.538789	0.49247	0.545597
PPARG(+)	-1.22079	-0.0680989	0.912934	-0.537257	-0.946665	1.54524	0.314638
PRDM15(+)	-1.66968	1.71247	0.0473986	-0.209334	-0.342294	0.160283	0.301162
PURA(+)	-1.59256	-0.837035	-0.133226	0.437664	1.29698	0.928245	-0.100069
RARA(+)	-0.835361	0.631268	1.96635	-0.290445	-0.48858	-0.831246	-0.151987
RARG(+)	1.15239	-0.221297	1.32557	-0.904853	-0.561581	0.447359	-1.23759
RARG(-)	-1.24619	0.424415	0.157618	-0.606335	1.67587	0.498635	-0.904009
REL(+)	-1.64514	-0.359636	0.901546	0.335073	1.04262	-0.883694	0.609224
RELB(+)	-1.3162	0.782368	1.58062	-0.420097	0.0549331	-0.951292	0.269665
RFX1(+)	-1.55576	-0.662085	-0.263717	0.67864	1.60847	0.0469516	0.147503
RFX1(-)	-1.94348	-0.242076	-0.166778	0.637933	1.26315	0.0988454	0.352404
RFX2(+)	1.7805	-0.615357	0.801612	-1.1456	-0.666528	0.0640203	-0.218652
RFX2(-)	-1.33067	-0.018892	0.363199	-0.563977	-0.415819	1.89774	0.0684196
RFX3(+)	1.7331	0.55828	-0.321267	-0.801846	-1.10388	0.566922	-0.63131
RFX3(-)	-2.05086	0.968444	-0.266365	0.3994	0.370818	0.689748	-0.111185
RFX5(+)	-1.17056	-0.896955	0.73409	-0.288299	0.0458721	1.77775	-0.201894
RFX5(-)	-0.331109	1.49222	-0.109887	-1.0388	1.29201	-0.81413	-0.490297
RFX7(+)	-1.47625	0.0714198	1.54187	-0.570401	-0.691502	0.594234	0.53063
RFXANK(-)	-1.52478	0.798664	-0.814877	1.12445	0.952378	-0.438485	-0.0973474
RFXAP(-)	-0.302155	-1.13928	-0.746672	1.28524	1.4851	-0.176285	-0.405943
RORC(+)	-0.428094	0.254514	-0.253289	-0.59641	-0.815644	2.1393	-0.300376
RORC(-)	-1.08374	0.739425	-0.564036	-0.410965	-0.159656	1.89546	-0.41649
RUNX1(+)	-1.49938	1.5291	0.488659	-0.490726	-0.527534	0.765148	-0.265271
RUNX1(-)	-1.51477	1.06681	-0.796017	0.826289	1.02609	-0.223313	-0.385083
RUNX3(+)	-1.07726	-1.09176	-0.326622	0.839484	1.62867	-0.28894	0.316419
RXRA(+)	-1.1647	-0.592837	-0.239028	0.152609	1.8647	-0.61629	0.595545
RXRA(-)	-1.42445	0.663012	-0.809252	0.874291	1.33091	-0.581309	-0.053203
RXRB(-)	-1.80625	-0.150451	-0.7279	0.779642	0.329506	0.450415	1.12504
RXRG(+)	-1.6821	0.646437	1.51509	-0.383344	-0.0851459	-0.394633	0.383694
RXRG(-)	-0.777478	1.46617	1.36898	-0.838579	-0.735878	-0.169968	-0.313254
SIRT6(+)	-0.716844	0.395602	-1.4404	1.07004	1.32645	-0.590284	-0.0445663
SMAD1(-)	-0.584861	0.993157	1.84178	-0.615122	-0.60803	-0.558517	-0.468407
SMAD2(-)	-2.1826	0.378017	0.331335	0.124013	0.938561	0.1668	0.243874
SMAD3(+)	1.21224	-0.170483	0.598211	0.300542	0.677012	-1.01791	-1.59961
SMAD4(+)	-1.64297	1.54828	0.0132643	0.375612	0.586575	-0.563455	-0.317306
SMARCC2(+)	-2.20206	0.340389	0.476609	0.157269	0.4728	0.748061	0.00692999
SOX13(+)	-1.85514	-0.133897	1.40279	-0.388491	0.52157	0.380021	0.0731486
SOX18(+)	-1.60449	-0.485823	1.44845	-0.0777363	1.01743	-0.0939877	-0.203844
SOX4(+)	-0.314453	2.2464	-0.166305	-0.453552	-0.403221	-0.605804	-0.303065
SOX5(-)	1.50198	-1.3443	-0.308424	-0.631997	-0.488363	1.08053	0.190572
SOX6(+)	-1.2104	2.02069	0.342786	-0.301189	-0.251168	-0.301276	-0.299447
SOX9(-)	-1.16396	0.350639	-1.09582	1.66813	0.654444	-0.318538	-0.0948936
SP1(+)	-1.41035	1.96822	-0.132915	-0.0514306	0.0903007	-0.254135	-0.209691
SP1(-)	-1.98945	0.373963	-0.120552	-0.0604493	0.700152	-0.081449	1.17779
SP2(+)	0.400678	-0.47084	-1.23229	0.438619	1.79272	-0.826086	-0.102801
SP3(+)	-1.70653	0.615338	-0.166502	-0.197732	-0.325703	1.57977	0.201352
SP3(-)	-1.7598	1.10568	-0.631752	-0.310789	0.395733	0.99236	0.208561
SPI1(+)	-0.971848	-0.193287	-0.612	0.908589	1.79614	-0.748176	-0.179417
SPI1(-)	-0.957114	0.0773564	-0.171261	1.61862	1.04906	-0.911742	-0.704913
SPIB(+)	-0.486761	-0.128633	-0.470265	1.17563	0.981428	-1.67721	0.605816
SPIB(-)	-1.12153	-0.170791	-0.207899	1.18439	1.46102	-1.06081	-0.0843785
SREBF2(+)	-1.15061	0.0900478	1.98132	-0.634537	-0.523231	0.256083	-0.0190689
SREBF2(-)	-2.10715	0.122704	-0.104476	0.903353	0.529738	0.661255	-0.00542663
SRF(-)	-1.07357	-0.864551	0.355536	-0.0202181	1.94977	-0.409474	0.0625136
STAT1(+)	-1.40613	1.14138	0.516802	1.02954	-0.996348	-0.566652	0.281411
STAT2(+)	-1.99283	0.948536	0.87328	-0.0866725	0.536588	-0.01302	-0.265885
STAT2(-)	-2.16493	0.491079	0.26582	0.278169	-0.196003	0.605896	0.719969
STAT5A(+)	-1.81626	-0.132971	1.11525	-0.15313	0.182063	-0.32518	1.13022
STAT6(+)	-1.86781	0.69638	0.767912	0.195634	-0.116267	-0.654111	0.978263
STAT6(-)	-0.866691	0.673397	1.91111	-0.785943	-0.0705517	-0.704	-0.15732
TAF1(+)	1.83527	0.637247	-0.364795	-0.268617	0.107476	-1.21239	-0.734195
TAF1(-)	-2.16499	0.203008	0.542895	0.174074	0.526889	0.812441	-0.0943163
TAF6(+)	-0.553481	-0.915944	2.09695	-0.129751	0.152863	-0.645981	-0.00465286
TAF6(-)	-1.74145	1.39979	0.685014	-0.696878	0.121132	0.0407834	0.191613
TAL1(+)	-1.56366	-0.543191	-0.378519	0.0446563	0.812793	1.56528	0.0626441
TAL1(-)	-2.11142	-0.00242534	0.251119	0.0598302	0.887777	0.823898	0.091218
TBP(+)	-1.43527	-0.171181	-0.812001	0.30249	1.75965	0.181389	0.174927
TBX21(+)	-0.489681	-1.09921	-0.927924	1.03847	1.45456	-0.486334	0.510121
TBX6(+)	-1.50839	1.569	-0.898683	0.209409	0.267485	0.55123	-0.190055
TCF12(+)	-1.41124	1.01545	1.58238	-0.344518	-0.533905	-0.04892	-0.259237
TCF3(+)	-1.05617	-1.2869	0.240913	-0.326535	0.829332	1.54027	0.0590901
TCF3(-)	-1.21818	1.79881	0.490634	-0.398753	-0.658958	-0.479148	0.465601
TCF4(+)	-0.714622	-0.285233	0.00483974	0.53793	1.95825	-1.03081	-0.470353
TCF7L2(+)	-1.255	-0.41715	-0.692288	1.22452	1.45356	-0.391565	0.077927
TCF7L2(-)	-0.976702	-0.616134	-0.539374	-0.205616	1.80994	-0.413559	0.941444
TEAD1(+)	-1.45638	-0.214739	0.692583	1.28575	0.945297	-0.731206	-0.521308
TFAP4(+)	-1.55564	1.075	-0.418412	0.929988	0.948884	-0.5346	-0.445224
TFAP4(-)	-0.76222	-0.0127825	-0.57874	1.25156	1.56241	-0.8017	-0.658529
TFDP1(+)	2.20604	-0.422514	-0.401596	-0.537148	-0.489647	0.140448	-0.495579
TFE3(+)	-0.167332	-0.718525	2.03836	-0.453228	-0.277255	-0.892723	0.4707
TFEB(+)	-1.07678	0.42462	0.778042	-0.288837	0.0410461	-1.34659	1.4685
THRA(+)	-0.884803	-0.889713	-1.03726	0.863631	1.48854	0.605573	-0.145961
THRA(-)	-0.518922	1.3072	-1.37214	0.553229	1.10989	-0.63676	-0.442499
TP53(+)	-0.882145	0.698409	0.398654	0.115705	1.62477	-1.04867	-0.906724
TP73(-)	-1.96982	0.0127449	-0.572818	0.53247	0.965765	0.368945	0.662711
TRPS1(+)	-0.336904	-0.790939	1.98494	-0.334126	0.0785163	-1.01567	0.414181
USF1(-)	-1.27767	0.815456	-1.41003	0.763491	1.0143	-0.174394	0.268845
USF2(+)	-1.62273	1.51649	-0.815901	0.204998	-0.108169	0.471955	0.353358
VDR(+)	-0.317804	0.586828	1.75053	-0.981972	-1.14517	-0.269329	0.376918
VDR(-)	-1.43224	-1.12876	1.33985	0.214816	-0.0844067	0.205341	0.885401
VEZF1(+)	-1.55649	-1.10431	-0.0590202	0.517583	1.00024	1.02738	0.174615
YBX1(+)	1.08609	0.602906	1.06683	-0.982919	-1.41626	0.198013	-0.554664
YY1(+)	-0.888406	-0.608397	-0.315118	0.508998	2.01501	-0.0658441	-0.646239
YY1(-)	-0.0613894	1.40896	1.15282	-1.40798	0.0291686	-0.373925	-0.747658
YY2(+)	-1.65493	-0.450215	-0.714947	1.05307	0.367884	1.10223	0.296913
ZBTB11(+)	-1.46261	-1.06377	0.104186	0.0271826	0.345546	0.525707	1.52375
ZBTB14(+)	-1.04054	0.164039	-1.27957	1.37686	1.12724	-0.28828	-0.0597487
ZBTB18(-)	-1.03004	-0.710039	-0.974786	0.863799	1.63525	0.251398	-0.0355835
ZBTB3(-)	-1.71155	0.471755	-0.981248	0.92398	0.741242	0.682598	-0.126775
ZBTB39(-)	-0.415565	-0.44077	0.229525	-0.610482	-1.30761	0.912226	1.63268
ZBTB43(-)	-1.51242	-0.418807	-0.59647	-0.0199436	1.17174	1.34425	0.0316469
ZBTB7A(+)	-1.86837	0.745732	1.16835	-0.142923	0.624779	-0.125751	-0.401812
ZBTB7A(-)	-0.999689	0.10342	-1.46697	1.03025	0.84559	0.930254	-0.442855
ZBTB7B(+)	-2.20846	0.599399	0.125784	0.545055	0.254672	0.617498	0.0660516
ZEB1(-)	-1.67395	1.44878	0.767112	-0.120912	-0.607741	-0.140167	0.326873
ZFP3(+)	-2.18816	0.0965726	0.122266	0.0953569	0.644812	0.675465	0.553685
ZFP64(-)	-2.18566	-0.046646	0.145448	0.394798	0.387818	0.505936	0.79831
ZFP69(+)	-1.17249	-0.794417	0.927591	-0.446147	-0.715406	1.07844	1.12243
ZFX(+)	-1.87718	-0.129043	0.646303	0.316949	1.19526	-0.576708	0.424425
ZFY(+)	-1.5755	-1.17934	0.0865911	0.85067	1.03138	0.500387	0.285806
ZNF131(+)	-1.59879	-0.495758	1.05256	-0.227777	0.291001	-0.369292	1.34806
ZNF141(-)	-1.82305	0.418308	-0.791096	0.928869	0.982963	0.198267	0.0857388
ZNF148(+)	0.995645	-0.0467078	0.128616	-0.219031	-0.374386	-1.77253	1.28839
ZNF17(+)	-2.0098	-0.147575	1.16235	-0.0119238	0.107794	0.7427	0.156456
ZNF174(+)	-1.42312	1.29811	-0.00794185	-0.235228	-0.831142	-0.0423214	1.24164
ZNF175(+)	-1.90572	-0.412994	-0.144785	0.230765	0.19238	0.970542	1.06981
ZNF184(-)	-1.28962	-0.955085	-0.651201	0.671268	1.4954	0.209804	0.519434
ZNF197(+)	-1.40054	-0.832032	0.16428	1.6151	0.638351	-0.470774	0.285615
ZNF20(-)	-0.692857	-0.535786	2.21757	-0.477397	-0.164184	-0.167884	-0.179465
ZNF208(+)	-1.67014	-0.503308	-0.136572	-0.0840904	0.287475	1.61457	0.492067
ZNF23(-)	-1.20866	1.78936	-0.436954	-0.858374	0.311954	0.541329	-0.138656
ZNF236(+)	-1.83799	0.593474	1.12193	-0.326045	0.862052	-0.401567	-0.011852
ZNF250(-)	-1.03369	-0.227349	-1.01506	0.0859221	-0.447036	1.60563	1.03159
ZNF26(-)	-0.350232	1.57416	-1.20369	-0.326067	1.16665	-0.667669	-0.193161
ZNF266(+)	1.10663	-0.459113	1.11135	-1.59937	-0.535294	-0.267272	0.643075
ZNF282(-)	-1.55884	0.803939	1.38395	-0.773282	-0.331665	-0.0679852	0.543879
ZNF286A(-)	-1.4054	1.17971	-0.442934	-0.692918	-0.120725	0.0916426	1.39063
ZNF287(+)	0.0776827	-0.501372	2.16751	-0.595142	-0.553883	-0.618808	0.0240103
ZNF304(-)	-1.18909	-0.481977	-0.966239	0.767891	1.6629	-0.0449437	0.251455
ZNF329(-)	-1.59414	0.669926	1.33753	-0.129293	0.6082	0.0209316	-0.913156
ZNF333(+)	-0.427044	-1.356	-0.635134	0.333796	1.76163	0.554222	-0.231475
ZNF333(-)	-2.13024	0.131632	-0.0582364	0.605798	0.976142	0.303595	0.171308
ZNF33A(-)	-0.514558	0.835999	-1.58174	1.07689	1.00541	-0.525126	-0.296869
ZNF341(+)	-0.119314	1.17996	0.827137	-1.00007	1.01308	-1.14575	-0.755044
ZNF345(-)	-1.89034	1.3101	-0.0571076	-0.0926987	-0.199566	0.801331	0.128284
ZNF350(+)	-1.32538	-0.24031	-0.834291	0.282888	1.82224	-0.00345035	0.29831
ZNF354C(+)	-2.12696	0.510596	0.631023	-0.0547998	-0.176911	0.753812	0.463244
ZNF354C(-)	-0.157836	-0.863145	-0.550671	1.83569	0.631355	-1.06316	0.167765
ZNF367(+)	2.20679	-0.685614	-0.635632	-0.284922	-0.0312706	-0.208066	-0.361287
ZNF383(+)	-1.56802	0.205975	0.904183	-0.788837	-0.164928	-0.0137488	1.42537
ZNF384(+)	0.198794	-1.05489	2.04052	0.187317	-0.375924	-0.574424	-0.421397
ZNF384(-)	-0.716639	-0.780945	-0.654892	1.86505	0.866283	-0.449521	-0.129339
ZNF407(+)	-0.625763	-1.54994	-0.22837	-0.205549	1.61113	0.40583	0.592666
ZNF408(-)	-1.42346	-0.229902	1.14681	0.798831	1.0383	-0.618759	-0.71182
ZNF415(-)	-1.355	-0.949238	-0.454689	1.16753	1.28168	0.120261	0.189457
ZNF416(+)	-1.01739	-0.495876	-1.11572	0.353769	-0.247323	1.49175	1.03079
ZNF419(-)	0.00428266	-1.97318	-0.23285	0.72654	1.16077	-0.095387	0.409829
ZNF426(+)	-1.76027	0.394658	-0.672005	-0.283844	0.911953	1.1455	0.264009
ZNF430(-)	-1.64698	-0.830463	0.731956	-0.182628	0.171475	0.400625	1.35601
ZNF433(+)	-1.9859	-0.288815	-0.22296	0.425085	1.09605	0.667493	0.309046
ZNF436(-)	-1.61689	1.11993	-0.265051	0.0314542	-0.855602	0.980416	0.605746
ZNF439(+)	0.399166	-0.605405	-0.995277	1.21539	1.41005	-0.758744	-0.665181
ZNF439(-)	2.04157	0.322927	0.025228	-0.934827	-0.34767	-0.797889	-0.309335
ZNF440(+)	-1.86747	0.606359	-0.883018	0.217486	0.524709	0.873968	0.527961
ZNF467(+)	-2.05738	0.977808	0.443037	0.0202919	-0.251023	0.729706	0.137555
ZNF483(+)	-2.09912	0.852511	0.644801	0.403937	0.0333602	-0.287437	0.451947
ZNF490(-)	-1.97044	1.0004	0.97907	-0.143733	0.333511	-0.155661	-0.0431532
ZNF501(+)	-1.6461	-0.190486	-1.00264	0.334433	0.887692	0.66462	0.952481
ZNF512(+)	-1.94952	0.378595	-0.775262	0.675099	0.552227	0.744349	0.374508
ZNF518A(+)	-2.00759	0.356454	-0.539087	0.298316	1.02369	0.296121	0.572096
ZNF518A(-)	-1.76308	0.351489	-0.809331	0.184579	0.549007	1.32308	0.164257
ZNF519(+)	-1.80306	0.147881	-0.578594	1.27463	0.839403	-0.107258	0.226999
ZNF526(+)	-1.02799	-0.409914	1.96559	-0.472419	-0.45904	-0.24322	0.646999
ZNF529(-)	-1.44023	-0.299752	-0.464442	0.974691	0.204197	-0.512555	1.5381
ZNF530(-)	-2.02421	-0.497671	0.194552	0.601626	0.159412	0.744062	0.822227
ZNF540(+)	-1.72022	-0.617609	-0.281572	0.00471057	1.16429	1.01905	0.431354
ZNF544(-)	-1.82551	-0.249771	-0.326082	0.346251	0.0743433	0.536683	1.44408
ZNF546(+)	-1.11079	1.56662	0.0756114	0.642786	-0.551526	0.523776	-1.14648
ZNF549(+)	-0.848732	0.0255303	-1.3014	0.847853	1.64781	0.0174451	-0.388502
ZNF555(+)	0.666498	-0.250416	-1.20275	1.58242	0.530461	-1.09992	-0.226293
ZNF563(-)	-1.33728	0.869538	1.50382	-0.56234	-0.822011	0.440168	-0.0918889
ZNF586(+)	-0.883496	0.671638	-1.30553	0.971933	1.33413	-0.513408	-0.275272
ZNF592(-)	-1.99939	0.661626	0.985355	0.603446	-0.109129	0.251259	-0.393166
ZNF596(+)	-1.74085	0.548692	-1.01805	0.287338	0.736792	0.982351	0.203728
ZNF605(-)	-1.95383	0.312995	-0.283753	0.812866	0.869564	-0.407054	0.649213
ZNF616(+)	-1.56197	-0.510201	1.62319	-0.0512081	-0.0808843	-0.203023	0.784101
ZNF626(+)	-1.78042	-0.0314306	1.14457	-0.0899275	0.459249	0.941347	-0.64338
ZNF626(-)	-1.0622	-1.25979	-0.827675	0.847816	0.888681	0.921721	0.491441
ZNF669(-)	-0.511124	-0.47642	-0.496123	-0.502707	-0.505083	2.15516	0.336295
ZNF682(+)	-1.80942	-0.477543	-0.2095	0.701188	-0.147684	1.13434	0.808617
ZNF69(-)	-1.32428	-1.05651	-0.0683769	1.08497	1.38695	0.0989396	-0.121687
ZNF691(-)	-1.49576	-0.405722	-0.434705	-0.0374957	0.242193	1.79972	0.331776
ZNF699(-)	-1.77977	0.175674	1.53549	0.239026	-0.459599	0.403119	-0.113938
ZNF701(+)	-0.780086	-0.415787	-1.39008	0.309249	0.630778	1.67096	-0.0250367
ZNF726(-)	-1.5939	-0.426837	-0.308902	1.18942	1.31706	0.00343583	-0.180281
ZNF776(+)	-1.40356	0.432107	1.63907	-0.385642	-0.884244	0.151471	0.450799
ZNF785(+)	-1.55904	0.935095	1.19916	-0.610472	0.181396	-0.721427	0.575294
ZNF816(-)	-1.53448	-0.390849	-0.513532	0.251208	0.0260266	0.437063	1.72456
ZNF836(-)	-1.60388	0.376267	-0.179184	0.742789	1.30505	0.309362	-0.950404
ZNF841(-)	0.148349	1.24859	-0.790334	0.929989	0.557775	-1.50827	-0.586106
ZNF85(+)	-1.07711	0.544209	-1.36526	1.14135	1.14006	-0.235747	-0.147498
ZNF85(-)	-1.60634	-0.853714	-0.394575	0.348991	1.22006	0.864669	0.420904
ZNF891(-)	-0.770021	-0.367886	2.16493	-0.544173	0.19119	-0.225291	-0.448748
ZNF90(-)	-1.04474	-1.17366	-0.536527	0.175419	0.642293	1.64811	0.289102
ZSCAN29(+)	-1.17353	0.232659	-1.05521	1.25373	1.31003	-0.339075	-0.228598
ZSCAN29(-)	-1.83542	-0.00279683	0.308262	-0.000590442	-0.548861	0.8487	1.23071
ZXDB(-)	-1.85468	0.552515	-0.619267	0.439881	1.11927	0.60512	-0.242843
ZXDC(+)	-0.772009	-0.632793	1.93971	-0.45714	-0.356455	0.797453	-0.518768

## Sheet: intermediate
TF	Treg_Naive	CD4_Tcm	CD4_Activated	CD4_Th17	CD8_Tem	MAIT	CD8_Trm	CD8_IEL
ADNP2(-)	1.1496	-0.970758	-0.729061	-1.52965	0.759359	-0.246124	0.77043	0.796206
AHR(-)	-0.724183	-0.00908008	0.833109	2.09936	-0.885312	-0.355489	-0.430836	-0.527567
ARID3A(+)	0.469392	0.599452	-0.22582	-1.17224	1.79162	-0.241984	0.0905091	-1.31093
ARID3A(-)	-0.0403892	0.750619	0.210858	-1.39372	-1.09476	-0.344463	0.148694	1.76316
ATF3(+)	-1.82299	-0.166599	0.81771	-1.12746	0.545293	0.760044	0.909382	0.0846181
ATF4(+)	-1.80198	-0.102735	0.536447	-1.26304	0.945675	0.590549	0.638704	0.456379
ATF7(+)	-0.989297	0.903731	0.525046	-1.23088	-0.43369	-0.935146	1.1748	0.98544
BACH1(-)	1.59764	0.851374	-1.13299	0.154585	-0.601282	-1.38127	0.341647	0.170292
BATF3(+)	0.0360863	0.394772	0.140521	-0.528436	0.759994	-0.258066	1.42333	-1.9682
BCL11A(+)	0.467114	0.523926	-0.0674124	-0.803585	1.06446	-0.55412	1.13708	-1.76747
BCL11A(-)	-0.00169195	0.853598	-0.0852413	-1.2334	1.32142	-0.254339	0.872806	-1.47316
BCL6(+)	0.469681	1.07919	0.355814	-2.06951	0.982969	-0.169918	-0.318506	-0.329713
BCL6(-)	-0.264799	1.39459	0.441956	-1.71744	0.516286	-0.252384	0.807738	-0.925948
BCLAF1(+)	-1.15606	0.413243	-0.533958	-0.28512	0.587585	-0.70803	-0.355634	2.03797
BHLHE40(-)	-1.33736	-0.889193	0.826298	0.497134	-0.423594	1.72946	0.144539	-0.547285
BPTF(+)	-0.642133	-1.03171	-0.102429	-0.235897	-0.354862	-0.530075	0.795263	2.10184
CBFB(+)	-1.16763	0.810383	0.863537	-1.0236	1.25	-0.472584	0.696627	-0.956733
CDC5L(+)	1.89037	-0.117277	-0.782513	-0.805147	0.0558485	-1.26106	0.649157	0.370618
CEBPA(+)	0.165417	0.129302	-0.22884	-1.00036	1.87411	-0.0641674	0.563065	-1.43853
CEBPA(-)	0.1777	1.21825	0.290055	-1.10563	0.477896	-0.488571	1.04714	-1.61683
CEBPB(+)	-1.76117	-0.31708	0.652503	-1.19814	0.449833	0.416313	0.968156	0.789585
CEBPD(+)	-0.860904	-0.950388	0.585976	0.7568	-0.878461	1.86885	-0.121288	-0.400589
CEBPD(-)	-1.27515	-1.16295	-0.58223	0.75123	-0.0678275	0.443324	0.197071	1.69653
CEBPG(+)	-0.771184	0.205026	0.421226	-1.43375	1.12354	0.521955	1.10527	-1.17208
CHURC1(+)	0.803494	1.87155	-0.213297	0.205105	-1.20058	-0.770534	-0.841326	0.145596
CHURC1(-)	1.75766	0.96815	-0.417239	0.0709375	-0.823055	-1.01094	-0.960503	0.414985
CLOCK(+)	-2.05156	0.508179	-0.0739582	0.088788	0.850432	-0.819905	0.717618	0.780409
CREB1(+)	-0.983845	1.82369	0.111316	0.840206	0.067699	-0.522048	-0.029385	-1.30763
CREB5(+)	-1.32535	-0.426618	-0.193699	-1.19287	1.61624	0.500379	0.839746	0.182167
CREM(+)	-1.92057	-0.203128	0.604411	-0.998224	0.577202	1.08806	0.544843	0.3074
CUX1(+)	-0.0133907	1.45071	0.491235	-1.05111	0.426222	-0.425591	0.744348	-1.62242
CUX1(-)	-0.311963	0.852055	0.545069	-1.82824	0.0358522	1.48745	-0.292788	-0.487432
DBP(+)	-0.617212	-0.595729	-0.151763	-1.30993	-0.342407	0.497175	0.557819	1.96205
DBP(-)	-0.255988	1.51407	1.18793	-1.14008	-0.392857	0.588875	-0.362339	-1.13961
DLX2(+)	1.22895	0.276958	-0.186652	-0.385475	1.40326	0.188893	-1.13147	-1.39446
DLX2(-)	-1.42908	-0.231723	1.21695	0.169848	0.733056	1.03149	-0.161302	-1.32924
E2F1(+)	0.0542011	1.46269	0.681786	-1.77594	0.445973	-0.843344	0.39251	-0.417871
E2F1(-)	-0.513639	1.023	0.210867	-1.0168	0.458142	-0.317139	1.54215	-1.38658
E2F2(+)	1.97442	-0.407795	0.831306	0.073489	0.0447377	-0.788613	-0.61599	-1.11155
E2F2(-)	-1.10805	0.628342	1.48376	-0.932799	-1.05832	-0.428205	0.6871	0.728182
E2F3(-)	-1.22688	0.588093	0.0734568	-0.543735	0.668137	-0.639946	1.84577	-0.764891
E2F5(+)	0.0300777	1.9381	0.139754	-1.26666	-0.531984	-0.685687	-0.442226	0.818628
E2F6(+)	-1.86285	1.4673	0.629968	0.273543	-0.366626	-0.367525	0.665401	-0.439208
E2F7(+)	-0.150106	-0.765467	0.552632	-1.45941	1.62726	0.17726	0.807874	-0.790048
E2F8(+)	-0.703782	-0.160526	0.438755	-0.988031	1.96116	0.719668	-0.366034	-0.901207
EBF1(+)	-0.43241	1.75056	-0.00682765	0.363086	0.857734	-0.675448	-1.52042	-0.336279
EBF1(-)	-0.512552	1.95912	0.0772805	-1.51538	-0.0831353	-0.536176	0.0647731	0.546077
ELF1(+)	-2.07462	0.193058	0.0207081	0.0089779	0.288429	-0.0614315	0.0215275	1.60335
ELF1(-)	-0.822787	1.14668	-0.805844	0.575671	0.0959007	-1.41059	-0.190465	1.41144
ELF2(+)	-0.34309	0.448237	-0.52908	-0.142499	-0.270524	-1.31177	0.00696194	2.14177
ELF4(+)	-0.384035	-0.352847	-0.31183	-1.37268	0.875334	-0.535816	0.167405	1.91447
ELF4(-)	-0.212211	0.277255	-0.187634	-0.74512	2.20431	-1.01731	0.254365	-0.573651
ELK1(+)	2.31435	-0.648242	-0.159719	0.148279	-0.762849	-0.711318	0.0993165	-0.279816
ELK1(-)	-1.07682	2.22683	-0.219042	-0.716446	0.200035	0.114904	-0.0127079	-0.516759
ELK3(+)	0.297431	-0.358788	0.325379	1.41863	-0.722073	1.00055	-0.199877	-1.76125
ELK4(+)	0.501564	2.24336	-0.327198	-0.266337	-0.150508	-0.716269	-0.939758	-0.344857
ELK4(-)	-0.510231	2.21616	0.0912964	-0.578725	0.400515	-0.98058	-0.601448	-0.0369821
EOMES(-)	-0.598672	-0.494851	-0.594554	-0.213339	2.09374	0.538663	0.361364	-1.09235
EP300(+)	-0.279764	0.0955749	-0.854809	-1.50104	0.741918	1.03642	-0.622666	1.38437
ERF(+)	1.76794	0.170342	0.682897	0.0174852	-0.183372	-0.43964	-0.259361	-1.75629
ERF(-)	-1.91567	-0.616246	-0.365938	0.405771	0.365265	-0.111187	1.14856	1.08945
ESRRA(+)	-0.533607	-0.753218	0.455506	1.81331	-0.823984	1.09168	-0.64492	-0.604759
ETS1(+)	-0.465784	0.727054	-0.566004	1.52036	-0.613356	-0.686426	-1.13513	1.21929
ETS2(+)	-1.82333	-0.0452148	1.06319	-0.820316	1.04931	0.355076	0.666751	-0.44547
ETS2(-)	-1.37598	0.109978	0.764086	0.0297798	0.755038	-0.0724648	1.29342	-1.50386
ETV1(+)	-1.04912	-0.523878	-1.07372	0.41957	0.197244	-0.296094	0.307342	2.01865
ETV1(-)	-0.943729	-0.616739	-0.431069	2.04608	-0.562724	-0.0837471	-0.358977	0.950908
ETV2(+)	-0.641829	0.141536	-1.08961	-0.350922	1.29972	-0.943937	-0.0504456	1.63548
ETV2(-)	-0.355872	-0.20744	-0.396171	0.982765	-0.537196	-0.906467	-0.629314	2.04969
ETV3(-)	0.552455	0.573851	-0.10195	-0.568138	1.02817	-0.346522	0.881537	-2.0194
ETV4(+)	-0.895737	-0.595643	0.750519	-1.25525	-0.0408525	1.46789	1.11689	-0.547826
ETV4(-)	-0.170944	-0.0923999	-0.038038	-0.135153	1.34971	0.478503	0.704781	-2.09646
ETV5(+)	-1.24651	-0.416539	-0.215006	0.314147	-0.622157	0.831191	-0.57396	1.92883
ETV5(-)	-1.27187	1.03667	-0.182845	1.21661	-0.549751	-0.869343	-0.568257	1.18878
ETV6(+)	-0.539112	0.750629	-0.413476	2.22008	-0.367779	-0.519154	-0.536941	-0.594244
ETV6(-)	-0.622735	2.12522	0.0952695	-0.133474	-1.04288	-0.411372	-0.642136	0.632107
ETV7(-)	-0.357484	0.448512	-0.209559	1.99627	-0.290527	0.13547	-0.13489	-1.58779
FLI1(+)	1.68932	0.295113	0.862394	0.407208	-1.08251	-0.279094	-0.712588	-1.17985
FLI1(-)	-1.02937	-0.346683	-0.108671	-0.0631114	-0.120455	-0.367278	-0.320736	2.3563
FOS(+)	-1.87189	0.0744264	0.750368	-1.18639	0.69094	0.638346	0.788442	0.115756
FOSB(+)	-1.76122	0.0533502	0.992904	-1.22964	0.491653	0.683338	0.827836	-0.0582183
FOSB(-)	2.01272	0.921113	-0.27631	0.0360781	-0.690814	-0.29637	-0.822684	-0.883734
FOSL1(+)	-0.9844	1.01661	0.893207	-1.27186	1.19421	-0.552118	0.487518	-0.783172
FOSL1(-)	-1.67857	0.663616	0.953306	-1.25981	0.6123	0.0558186	0.898792	-0.245454
FOSL2(+)	-1.55217	-0.594118	-0.13234	-0.985217	0.406752	0.632563	0.788399	1.43613
FOXA1(+)	-0.0854731	-0.313103	0.162934	-1.02395	1.80036	0.0579242	0.795128	-1.39383
FOXA3(+)	-1.52737	-0.486976	0.569112	-0.634127	0.520047	0.911276	1.4179	-0.769857
FOXA3(-)	0.727059	-0.894692	-0.678777	-0.58897	2.12985	-0.347971	-0.443363	0.0968654
FOXB1(-)	0.770465	0.305719	0.858362	-1.14534	0.00146857	-0.129638	1.08882	-1.74985
FOXC1(-)	-1.66211	0.201917	1.02404	-0.601761	1.21126	-0.271734	0.836597	-0.738204
FOXD1(+)	-1.26985	-0.422651	-0.24313	-1.43037	1.2493	0.583566	0.649837	0.883296
FOXJ2(+)	-0.668125	2.06613	0.226114	-0.300104	-1.29031	0.187013	0.347523	-0.568241
FOXJ2(-)	-0.991632	-0.697879	0.782222	-1.44245	1.00836	1.3456	-0.0716459	0.0674323
FOXO1(+)	-1.43677	-0.218962	-0.387046	-0.0766587	-0.503516	0.477116	0.0858472	2.05999
FOXP1(+)	-0.356513	1.92839	0.35546	-0.0914757	-1.27231	-0.675343	-0.629079	0.740874
FOXP3(-)	-1.34301	-0.81114	-0.189745	-0.966108	1.59966	0.482564	0.505508	0.722279
GABPA(+)	-1.15828	0.116287	-0.0680025	-0.723926	1.9016	-0.449072	0.973546	-0.592155
GABPA(-)	-0.597283	0.418201	-0.161371	-0.374676	1.08478	-1.08335	1.71642	-1.00272
GABPB1(+)	0.789527	0.27359	-0.650963	0.682641	-1.33786	0.253756	-1.33908	1.32839
GATA1(+)	0.532744	0.0437692	-0.679786	1.32756	-0.929707	1.31616	-0.259534	-1.35121
GATA1(-)	0.722063	-1.81919	-0.295803	-0.237635	1.08304	0.791318	0.651516	-0.895306
GATA2(+)	-0.97271	-1.14044	0.187858	-0.846385	1.06032	1.60873	0.42813	-0.325506
GATA3(+)	0.260615	-1.02162	1.23389	-1.53715	-0.532076	-0.104179	1.21304	0.487484
GATA6(+)	-1.57748	0.272103	0.233329	-1.38412	0.705269	0.184184	0.188104	1.37861
GATA6(-)	1.84001	-0.815995	-0.243924	-0.94826	-0.560894	0.484795	-0.717613	0.96188
GATAD1(+)	-1.10485	1.14594	0.301225	-1.40931	-0.0475751	-0.471232	0.11928	1.46652
GATAD1(-)	-0.855706	1.17436	-0.40655	0.569205	-0.366271	-1.15135	-0.577894	1.6142
GFI1(+)	-0.72403	-0.636701	-0.390014	-0.265569	-0.477222	-0.297369	0.490738	2.30017
GFI1B(+)	1.14257	0.96815	0.484196	0.549762	-1.32044	-0.0813538	-0.181684	-1.5612
GLIS1(+)	-0.575576	-0.554207	-0.458061	-0.552863	2.27035	0.625379	-0.289617	-0.465408
GRHL1(-)	0.866169	-0.22946	-0.336182	-0.315701	1.28345	-1.25793	1.16844	-1.17879
GSC(+)	-0.140233	-1.15623	1.29019	-1.35882	0.090439	0.39429	1.32938	-0.449011
HBP1(+)	-0.806956	0.530002	1.24987	-0.70233	0.863207	0.514145	0.0829924	-1.73093
HDX(+)	-0.517007	0.0212743	-0.64145	-0.197955	-0.446124	-0.533887	-0.0909415	2.40609
HES1(+)	0.0939838	1.78854	-0.288215	-0.283186	-0.652667	-1.15432	1.18271	-0.686851
HES6(-)	0.279359	-0.622707	-0.642704	-0.435114	-0.32506	-0.574562	-0.0234526	2.34424
HEY1(+)	-0.70985	-0.463802	0.505308	-1.61891	1.60133	0.217991	0.818573	-0.350639
HEY2(-)	0.634219	1.45295	0.374316	-2.04999	-0.214347	0.129978	-0.281455	-0.0456689
HEYL(+)	1.6464	0.372817	-0.627994	0.255139	-1.04239	-1.44154	0.715023	0.122555
HIC1(+)	-1.74637	0.0946013	0.460949	-1.08698	0.518068	1.11157	-0.321365	0.969524
HLTF(+)	-0.738911	-0.717661	-0.992665	-1.15656	0.799269	0.474645	1.03749	1.29439
HLTF(-)	-1.62588	-1.11826	-0.647953	1.03073	0.488559	0.447153	0.422242	1.00341
HMBOX1(-)	-1.66954	0.0676865	0.0651041	0.233886	0.611685	1.65498	0.0526701	-1.01647
HMG20B(+)	0.986816	2.00693	-0.373982	-0.298505	-0.157491	-0.522083	-0.571345	-1.07034
HMGA1(+)	0.23521	2.16543	0.228758	-1.15402	-0.625888	-0.165616	-0.672467	-0.0114056
HMGA1(-)	-0.491143	0.0449106	0.0802193	-1.50656	1.54163	-0.369062	1.27812	-0.578113
HOXA1(+)	1.17913	0.360477	0.151024	0.0504764	0.720767	-0.773502	0.362299	-2.05068
HOXA1(-)	0.102531	0.0632696	0.212207	-0.626534	-1.29528	0.163229	-0.704433	2.08501
HOXA10(+)	-1.26911	-0.306178	-0.415878	-0.933476	0.527254	-0.371996	1.39308	1.37631
HOXA5(+)	-1.70919	-0.714869	0.499771	-0.993984	0.547726	1.09661	0.725983	0.547951
HOXA9(+)	-1.7769	-0.553127	-0.0677806	-0.131112	-0.113526	1.71958	0.705587	0.217279
HOXB2(+)	-1.10203	1.69051	-0.67729	0.694293	-0.10982	-0.0776664	-1.17892	0.760919
HOXB4(+)	0.856755	0.272928	-1.04536	1.77356	-0.873876	0.218712	-1.05876	-0.143948
HOXB5(-)	0.349247	0.178745	-0.636243	2.22632	-0.425434	-0.137917	-0.58216	-0.972555
HOXB6(+)	-1.28272	-1.42631	-0.544006	0.0243027	0.933869	0.924402	0.262127	1.10833
HSF1(+)	1.23615	0.0387532	-0.474746	-1.49806	1.48041	-0.710211	0.352593	-0.424886
HSF2(+)	-1.42154	0.105971	-0.0788012	-1.30062	0.349458	0.342276	0.285948	1.71731
HSF5(-)	0.916854	0.17292	0.454697	-0.968869	-1.18526	-0.509544	-0.600833	1.72004
IKZF1(+)	0.0746969	1.75205	0.03476	0.826343	-1.09508	-0.854513	-1.08982	0.351552
IKZF2(+)	1.54222	0.0619794	-0.741903	-0.0674085	-1.2143	0.0335203	-0.92791	1.3138
IKZF2(-)	-0.802006	-0.869431	-0.294905	0.102383	0.946676	-1.30852	1.57001	0.655803
IKZF3(+)	-0.921197	-0.0731238	-0.719431	1.87187	-0.13386	-0.468783	-0.723279	1.16781
ILF2(+)	-0.928256	-0.540819	0.748957	-0.722316	-0.479137	1.90494	-0.664246	0.68088
IRF1(+)	-0.135659	-0.0864495	1.4225	-0.966432	0.784583	0.971638	-0.506951	-1.48323
IRF3(+)	0.347557	0.715763	0.012667	-0.628999	1.00997	-0.681227	1.05887	-1.8346
IRF3(-)	-0.604514	-0.50102	-0.778767	-0.706588	0.303766	2.061	-0.562301	0.788422
IRF4(+)	-1.11011	-0.868733	-0.571615	-0.801202	1.38672	-0.087776	1.08458	0.968138
IRF5(-)	0.131873	1.30693	-0.524908	1.60859	-0.773912	-0.240982	-1.30969	-0.197899
IRF7(+)	-0.0267408	-0.233974	1.1211	-1.13127	0.982641	0.367909	0.627237	-1.70691
IRF7(-)	0.443298	1.30117	0.0374372	-0.683656	0.441854	-0.484447	0.823941	-1.87959
IRF8(+)	-1.32633	-0.752681	-0.54117	-0.108599	0.0850235	0.508209	0.112825	2.02273
IRF8(-)	-0.762824	-0.231695	-0.683912	-0.827109	-0.261608	0.405253	0.134375	2.22752
IRF9(-)	0.9618	1.83176	-0.0750771	-0.694047	-1.21553	-0.232387	0.228735	-0.805255
JDP2(+)	0.699186	1.25861	0.168863	0.824537	-0.506354	-0.508164	-0.0121271	-1.92455
JUN(+)	-1.81723	-0.0884676	0.910479	-0.998806	0.690714	0.864855	0.739845	-0.30139
JUN(-)	1.78437	1.21519	-0.148735	-0.393537	-0.624198	-0.399896	-0.17542	-1.25778
JUNB(+)	-1.83395	0.904671	1.04538	-1.03004	0.115623	0.702008	0.325267	-0.228951
KLF13(+)	-1.60216	-0.591032	-0.109574	-0.794482	0.915259	0.540795	0.126455	1.51473
KLF16(+)	-1.33618	-0.45252	0.154342	-1.14227	0.965563	1.45993	0.702766	-0.351628
KLF2(+)	1.57005	0.932483	0.824815	-0.173263	-0.925572	-0.20512	-0.94362	-1.07977
KLF4(-)	-0.269588	0.802708	0.821039	-0.644867	0.590238	-0.363749	0.994042	-1.92982
KLF5(-)	1.04938	1.74861	0.430175	-0.337319	-0.757611	-0.714192	-0.234427	-1.18462
KLF6(+)	-2.06153	0.703243	1.14072	-0.446019	-0.249546	0.751326	0.321215	-0.159408
KLF7(-)	-0.66753	1.944	0.106552	0.729454	-0.664287	0.216837	-0.409821	-1.25521
KLF9(+)	-1.17493	2.13167	-0.0728242	0.50976	-0.592826	-0.271444	-0.614768	0.0853639
KMT2B(+)	0.683285	-0.829416	-0.0816577	2.1455	-0.51992	-0.921666	-0.204728	-0.271397
LEF1(+)	0.141649	2.09598	0.432778	-0.877419	0.0625233	-0.766053	-0.0727891	-1.01667
LEF1(-)	-1.45662	-1.35717	-0.388548	-0.0426333	0.732776	0.621706	0.651032	1.23945
LHX1(+)	2.32807	-0.347033	0.203415	-0.222855	-0.377673	-0.110359	-0.483674	-0.989888
LTF(-)	-0.252261	-0.393483	-0.207627	-1.27502	1.39456	1.63799	-0.256913	-0.64725
MAFA(+)	-0.935242	1.50732	0.644279	-1.57566	-0.0626892	-0.544219	0.175995	0.790215
MAFB(+)	-1.15022	-0.960511	0.000405182	-0.499232	0.666027	1.49618	1.15184	-0.704489
MAFF(+)	-1.55066	0.734704	0.726575	-1.38547	0.824429	0.493985	0.658002	-0.501573
MAFF(-)	0.046183	0.286905	0.085045	-0.832396	0.921417	-0.291468	1.51361	-1.7293
MAFG(+)	0.739165	1.71151	0.749012	-1.20154	-1.04819	-0.0706549	-0.31847	-0.56083
MAFG(-)	0.380932	0.256207	-0.276833	0.550326	0.223657	-1.0006	1.56864	-1.70232
MAFK(+)	0.378458	0.731156	0.186783	-0.792756	1.0124	-1.40064	1.09673	-1.21213
MAFK(-)	-0.69491	-0.483254	-0.23084	-1.11129	1.42693	-0.298912	-0.278698	1.67097
MAX(+)	-0.170239	1.36058	0.17397	-0.957739	0.0351783	1.15591	0.0839664	-1.68163
MECOM(-)	-1.32211	0.567065	0.799016	-0.996135	-0.0795736	0.28362	1.58508	-0.836967
MEF2D(+)	-1.76204	0.179428	-0.332622	-1.12466	1.10804	0.563768	0.628845	0.73924
MEIS2(+)	-1.13402	0.803178	1.45981	-0.997823	0.269536	-0.0977795	0.800946	-1.10384
MNT(+)	-0.159601	1.52489	0.12288	0.433533	-1.19573	0.0576672	-1.55501	0.771372
MSC(+)	-0.597581	-0.953229	1.03265	-0.98032	1.06347	1.23935	0.196341	-1.00068
MSX1(-)	-1.48927	-0.534861	0.148632	2.04823	0.25244	-0.203173	-0.383977	0.161982
MXD3(-)	0.0681849	0.692738	0.108952	-0.710768	0.780779	-0.619286	1.41353	-1.73413
MXI1(+)	-0.970759	0.54694	1.28164	-0.7875	-1.46105	0.873909	0.739969	-0.223149
MYB(-)	-1.38846	1.07354	0.824106	-0.59532	-0.998379	1.35487	-0.227841	-0.0425138
MYBL1(-)	-0.964097	-0.774764	0.341715	-0.904644	-0.279382	1.92757	-0.186975	0.840577
MYBL2(+)	0.499925	-0.846355	-0.372508	-1.13132	0.523326	-0.976335	0.5452	1.75806
MYC(+)	-0.0791115	2.23612	0.40924	-0.771464	-0.354753	-0.699476	0.0429801	-0.783534
MYC(-)	0.125633	0.729109	0.431357	-0.535941	-0.181142	-0.595757	1.68538	-1.65864
MZF1(+)	-1.35716	-0.218784	-0.361116	-1.19582	0.415998	0.503893	0.525881	1.68711
MZF1(-)	-0.49103	0.8098	-0.464648	-1.0707	-0.178154	-0.688665	0.0256874	2.05771
NFAT5(-)	-0.479058	-1.00292	1.13654	-0.359719	-0.15244	0.78412	1.39739	-1.32391
NFE2(+)	1.4475	0.556843	0.506717	1.02495	-0.92845	-0.767452	-0.652296	-1.18781
NFE2(-)	2.09675	-0.356433	-0.385479	-1.06851	0.31035	-0.224372	0.510385	-0.882692
NFE2L1(+)	2.30831	0.281226	-0.653317	-0.844067	-0.00710717	-0.514063	-0.171454	-0.39953
NFE2L1(-)	-1.1185	0.148935	0.679548	-0.999204	0.653482	0.621099	1.32141	-1.30677
NFE2L2(+)	-1.68518	-0.23192	0.505701	-0.644646	-0.184781	1.81606	0.132796	0.291968
NFIA(+)	-0.410309	2.09498	0.199961	-0.795972	0.278368	-1.00934	0.372938	-0.730623
NFIA(-)	-1.42192	0.633596	-0.388222	-0.710692	1.57533	0.00880743	0.986178	-0.683083
NFIC(+)	-0.946729	1.95368	0.658309	-0.515102	-0.453357	-0.15181	0.505667	-1.05065
NFIC(-)	-1.48464	1.68906	0.669267	-0.377564	-0.954263	-0.234677	0.6173	0.0755148
NFIL3(+)	-0.919033	1.14126	-0.310863	-1.002	1.2217	-0.976927	-0.265389	1.11125
NFIL3(-)	0.25013	2.33414	-0.456656	-0.0725449	-0.345762	-0.222243	-0.763527	-0.723538
NFKB1(+)	-1.56826	-0.30069	0.692608	-0.730815	0.130447	1.78872	0.325476	-0.337485
NFKB2(+)	-0.48588	-0.724073	1.0725	-0.278629	-0.736325	2.00376	-0.21107	-0.640284
NFYA(+)	-1.64104	-0.147477	0.597434	0.632484	-1.38459	1.13242	0.413664	0.397099
NFYB(+)	-0.161849	1.1995	-0.271334	-1.88637	-0.0845814	-0.217293	0.0637928	1.35814
NFYB(-)	-0.793525	0.604389	-0.232419	-0.841063	-0.358236	-0.241687	-0.357595	2.22014
NKX3-1(-)	-0.908524	-0.79981	-0.0511343	-1.20827	1.45581	1.3871	0.165212	-0.0403912
NR1D2(+)	1.08159	-0.278541	1.63112	-0.820573	-1.31789	0.495259	-0.146716	-0.644241
NR1D2(-)	-1.27058	-0.463657	1.91233	-0.5969	0.642298	-0.0797884	0.531528	-0.675222
NR2C2(+)	-1.06434	0.511795	0.36934	-1.11312	1.26968	0.866754	0.449878	-1.28999
NR2F6(-)	-0.637213	-0.306625	-0.840219	2.23515	-0.365913	-0.489187	-0.212284	0.616291
NR3C1(+)	-1.30546	0.718379	-0.485658	1.42581	-0.543869	-0.541354	-0.543324	1.27548
NR6A1(+)	1.08356	-0.238067	0.246674	-1.24334	0.271998	0.958636	0.597567	-1.67703
NR6A1(-)	-1.25074	0.302001	0.15193	-0.534601	-0.351922	0.660577	-0.894383	1.91714
PATZ1(+)	-0.223354	0.657842	-0.671276	-1.36137	0.847189	-0.660089	1.72151	-0.310443
PAX9(-)	0.619613	-0.338198	0.0389019	1.74523	-0.828154	0.788339	-0.794603	-1.23112
PBX4(+)	-0.235261	1.33229	1.38235	-0.427444	-0.246995	-0.13697	0.0618978	-1.72987
POU2F1(+)	-1.42248	0.280056	1.14922	-0.98742	0.466813	0.731275	0.846802	-1.06427
POU2F1(-)	-0.709649	0.804962	1.46157	-0.831453	0.120195	-0.720249	1.05084	-1.17621
POU2F2(+)	0.243549	0.500416	0.334488	-0.624618	0.878995	-0.379444	1.07527	-2.02865
POU2F2(-)	-0.893073	-0.346816	-0.0855698	1.62749	-0.994294	-0.726312	0.0370657	1.38151
POU3F1(+)	-0.508247	0.204755	0.161997	-0.669797	1.73881	0.020362	0.699043	-1.64692
POU6F1(+)	-0.49757	-1.35271	-0.190692	-0.373491	0.500266	0.870269	1.78573	-0.7418
PPARG(+)	-0.321153	0.135872	0.439597	2.0648	-0.451942	-0.472511	0.0174072	-1.41207
PRDM15(+)	0.540102	-0.826205	0.16702	1.26771	-1.10794	1.43524	-0.821897	-0.654022
PURA(+)	-1.35579	-0.880404	-0.490031	-0.176402	0.134566	0.4793	0.354303	1.93446
RARA(+)	-0.974149	-0.500149	0.502014	0.51471	0.782874	1.17899	0.284583	-1.78887
RARG(+)	-0.707794	-0.370222	0.973935	0.604861	-1.11781	1.76991	-0.554864	-0.598013
RARG(-)	-0.425861	0.273555	0.373741	-0.628792	-0.732272	2.20049	-0.16459	-0.896267
REL(+)	-1.96607	-0.58071	0.0634254	0.0883513	0.15586	1.47216	-0.00372279	0.770706
RELB(+)	-1.09429	-0.503811	0.931232	0.646402	-0.7108	1.77192	-0.323766	-0.716882
RFX1(+)	-1.42423	-0.397721	0.345257	-1.19801	0.650346	-0.303014	1.0298	1.29758
RFX1(-)	0.111151	-0.147224	-0.622607	-1.82816	1.37629	-0.312685	1.05179	0.371447
RFX2(+)	-0.519702	-0.740856	0.562777	1.54784	-1.1537	0.918233	-1.05076	0.436175
RFX2(-)	-1.64029	-0.606624	0.468139	1.53068	-0.825615	0.758755	-0.0327451	0.347707
RFX3(+)	-0.529986	0.570883	-0.246819	-0.645281	-1.23001	-0.514957	0.678507	1.91766
RFX3(-)	0.460476	1.60464	-0.441199	-0.740813	-0.235249	-1.62587	0.871498	0.106516
RFX5(+)	-1.29481	0.403762	0.232295	1.79504	-0.570715	0.710505	-0.291937	-0.98414
RFX5(-)	-0.658243	-0.272449	1.0031	-0.739565	1.46467	-0.533785	0.980426	-1.24415
RFX7(+)	1.66233	-0.245399	0.183522	1.3143	-0.701264	-0.308121	-0.87069	-1.03468
RFXANK(-)	0.145211	1.02507	0.274931	-0.939069	0.863816	-0.659161	0.974526	-1.68533
RFXAP(-)	-0.746446	-0.563354	-0.106987	-0.685395	0.930359	2.00553	0.0353546	-0.869062
RORC(+)	-0.197977	-0.688929	0.332049	1.30561	-1.1271	1.61494	-0.505563	-0.733027
RORC(-)	-0.543613	-0.596179	0.115788	0.962442	-0.542996	1.95643	-0.244	-1.10787
RUNX1(+)	0.860144	0.753644	0.204099	1.151	-0.259322	0.147203	-1.14887	-1.7079
RUNX1(-)	0.220089	0.516665	0.441544	-0.354533	0.42132	0.702342	0.404135	-2.35156
RUNX3(+)	-1.72877	-0.697733	0.0582618	-0.858944	1.0175	0.619439	0.571652	1.01859
RXRA(+)	-1.67098	-0.598657	0.23622	-1.02091	1.20962	0.863521	0.665479	0.315699
RXRA(-)	0.146732	-0.136575	-0.123016	-0.0487358	1.31657	-0.476947	1.20235	-1.88038
RXRB(-)	-0.0602657	1.47704	-0.322288	-1.10535	1.38252	-1.25191	-0.100253	-0.0194985
RXRG(+)	-0.20636	1.47763	0.624759	-1.78838	-0.178378	-0.580491	0.875403	-0.22418
RXRG(-)	-0.29614	2.39764	0.124743	-0.246219	-0.710814	-0.291869	-0.390234	-0.587111
SIRT6(+)	0.201879	0.0164249	0.0637177	-0.827929	0.710077	-0.587323	1.84418	-1.42102
SMAD1(-)	0.175149	2.39978	-0.421482	-0.149054	-0.543596	-0.529572	-0.443722	-0.487507
SMAD2(-)	-0.383834	-0.0782111	-0.300858	-0.230939	-0.303072	-1.57581	1.40975	1.46297
SMAD3(+)	0.985331	-0.97255	0.492774	1.35382	-0.736581	-0.984727	0.792896	-0.930963
SMAD4(+)	1.03217	0.806523	-0.271201	-0.364568	-0.175039	-1.00352	1.40903	-1.43339
SMARCC2(+)	0.0691063	0.340669	-0.426044	0.412188	-0.106044	-0.655571	-1.55207	1.91776
SOX13(+)	-0.63328	1.03132	1.54496	-1.25204	0.0683119	0.682515	-0.532541	-0.909245
SOX18(+)	-0.361498	2.22913	0.290789	-0.872365	-0.557061	-0.750727	0.31133	-0.289601
SOX4(+)	1.36678	-0.28045	-0.943112	1.59369	-0.854873	0.339552	-0.484951	-0.736645
SOX5(-)	-1.4958	-1.24825	0.0536891	1.44591	-0.265759	0.107406	0.551701	0.851105
SOX6(+)	1.99778	0.934421	-0.841341	-0.283563	-0.434276	-0.88456	-0.60279	0.114328
SOX9(-)	0.622871	-0.557082	-0.636732	-0.647959	1.13763	-1.02192	1.67618	-0.572984
SP1(+)	0.572146	1.36234	0.412862	-0.796125	0.519246	-0.799486	0.435933	-1.70692
SP1(-)	-0.229411	1.03206	-0.612046	-1.30013	0.207634	-1.10315	0.479478	1.52556
SP2(+)	-1.21216	0.811836	0.943306	-1.7279	0.935578	0.0691636	0.313476	-0.1333
SP3(+)	-1.12781	-0.858862	-0.703993	1.67544	0.210411	-0.293361	-0.141704	1.23987
SP3(-)	-0.498277	-0.729581	0.0568817	-0.0970697	-0.446018	2.40224	-0.35661	-0.331563
SPI1(+)	-0.33576	1.16234	0.771846	-1.29668	-0.133176	0.144637	1.10264	-1.41585
SPI1(-)	-0.464143	-0.0566314	-0.20828	-1.19057	1.26355	1.04502	0.936081	-1.32501
SPIB(+)	0.718774	-0.869724	0.2625	-1.38204	1.60702	0.118326	0.496473	-0.951321
SPIB(-)	-0.197851	0.109588	0.392552	-0.924567	1.5242	-0.338518	1.01003	-1.57543
SREBF2(+)	-0.210915	2.05343	-0.053808	0.916323	-0.722009	-0.453992	-0.764427	-0.764606
SREBF2(-)	-0.971964	1.88497	-0.690985	-0.887638	0.579662	-0.591384	0.739706	-0.0623709
SRF(-)	-1.2922	0.762143	0.308302	-1.66153	0.987943	-0.305144	0.372303	0.828178
STAT1(+)	2.03836	-0.426851	0.0467772	0.197928	0.629417	-0.498567	-0.957501	-1.02956
STAT2(+)	-0.0997313	2.24173	0.41577	-0.972081	-0.407051	-0.285457	-0.129707	-0.763473
STAT2(-)	0.453901	-0.55454	0.121181	1.02083	-0.738472	0.264392	-1.80902	1.24173
STAT5A(+)	-1.70015	-0.463749	-0.707105	0.748298	-0.160689	1.4347	-0.0173194	0.866012
STAT6(+)	0.0597315	0.55716	-0.118202	0.448438	1.24753	-0.740723	0.559299	-2.01323
STAT6(-)	-0.893311	1.66252	1.1025	-0.579433	-1.07811	0.494911	-0.0168161	-0.692262
TAF1(+)	-0.0492047	0.0981276	-0.501656	-0.894596	0.344937	0.849733	1.67059	-1.51793
TAF1(-)	0.553674	0.50408	-0.908208	-1.7678	-0.228197	-0.223903	0.6859	1.38446
TAF6(+)	-1.34307	0.229044	-0.511622	1.27396	1.5679	-0.284168	-0.0881553	-0.843882
TAF6(-)	-1.43764	1.38933	0.946636	-0.229927	0.309662	0.349339	0.0273389	-1.35474
TAL1(+)	-1.16124	-0.466142	-0.0890898	-0.541986	-0.115398	1.77079	1.25066	-0.647593
TAL1(-)	0.419549	-0.982899	-1.66393	-0.483684	-0.105009	0.576834	1.07143	1.16771
TBP(+)	-0.363008	-0.518479	-0.253504	-0.889235	-0.431848	-0.230581	0.369755	2.3169
TBX21(+)	-0.754608	-1.13921	-0.557098	-1.0229	1.60557	0.498376	0.608854	0.761016
TBX6(+)	1.40851	1.03772	-1.00049	-0.365166	0.394662	-1.56768	-0.25978	0.352233
TCF12(+)	-0.0926573	1.98264	0.375312	0.701051	-0.642587	-0.557607	-0.61407	-1.15208
TCF3(+)	-1.11359	-0.258919	-0.51702	2.04862	0.803804	-0.295686	0.0356074	-0.702813
TCF3(-)	-0.113144	2.32978	-0.337478	-0.245852	-0.0976488	-0.414025	-0.0246316	-1.097
TCF4(+)	-0.664025	0.788233	0.447851	-1.25472	1.41721	0.0913362	0.537064	-1.36294
TCF7L2(+)	-0.831817	-0.364843	0.732764	-1.07701	1.34257	0.821631	0.638678	-1.26197
TCF7L2(-)	-0.7567	-0.219185	-0.164837	-0.458989	2.40278	0.0441536	-0.363144	-0.484081
TEAD1(+)	-0.798784	-0.0133608	0.594212	-1.02408	1.5892	-0.147989	0.994164	-1.19336
TFAP4(+)	0.627025	1.17878	0.294007	-0.860984	0.492656	-0.524647	0.650252	-1.85709
TFAP4(-)	1.36389	0.311848	0.481039	-1.07	0.303907	0.863436	-0.747679	-1.50643
TFDP1(+)	0.53633	-1.33895	-0.402954	1.64115	-0.585544	-0.277804	-0.667109	1.09487
TFE3(+)	-0.239817	1.60746	1.22326	-0.923628	-0.426215	0.349005	-0.325186	-1.26487
TFEB(+)	0.161883	-0.949264	-0.35754	1.71253	1.30045	-0.577083	-0.367473	-0.923506
THRA(+)	-1.08557	-0.496869	-0.401402	-1.22112	0.353323	0.451423	0.602925	1.79729
THRA(-)	0.589246	1.22045	0.214554	-0.63159	0.160463	-0.585873	0.909498	-1.87675
TP53(+)	-0.112496	0.738464	0.91423	-0.964525	0.277347	0.90152	0.182689	-1.93723
TP73(-)	-0.891565	0.324876	-0.191159	-0.878386	1.95834	-0.768868	0.84202	-0.395255
TRPS1(+)	-0.657281	1.47455	1.23954	-1.16543	-0.0547666	0.35668	-0.0235706	-1.16971
USF1(-)	0.483118	0.413592	0.114651	-0.287979	0.268666	0.102657	1.15816	-2.25287
USF2(+)	1.36689	-0.14687	-1.2995	1.17654	0.0897324	-1.20424	0.546628	-0.529173
VDR(+)	-0.123063	-0.0297703	-0.0322487	1.92435	-1.03199	0.922919	-0.684184	-0.946006
VDR(-)	-1.96468	1.19738	0.310414	-0.524747	0.693202	0.649681	-0.60884	0.247586
VEZF1(+)	-2.10993	-0.231034	0.164195	-0.354724	0.580389	-0.0404564	0.894836	1.09673
YBX1(+)	1.27557	-0.170835	-0.541338	1.01735	-0.958177	-0.290561	-1.38216	1.05014
YY1(+)	-0.354379	0.348754	0.156246	-1.3891	-0.320052	-0.935884	1.84278	0.651633
YY1(-)	1.29382	-0.922868	-0.319921	0.911853	-0.647	-0.411936	-1.16598	1.26203
YY2(+)	-1.49894	0.169154	1.02582	-0.772089	0.470996	1.2696	0.382432	-1.04698
ZBTB11(+)	-2.05848	-0.200423	0.0849545	0.534626	1.52223	-0.0784595	0.306313	-0.110763
ZBTB14(+)	0.0182864	-0.0434712	-0.135487	-0.75623	1.944	-0.286127	0.695356	-1.43632
ZBTB18(-)	-1.45284	0.215986	0.0337349	-1.35005	1.20913	0.0894878	1.24448	0.0100647
ZBTB3(-)	-0.304831	0.730118	0.124483	0.435328	0.762653	-0.495916	0.883698	-2.13553
ZBTB39(-)	0.152365	-0.207045	-0.696208	-0.154057	-0.308149	-0.795919	-0.351769	2.36078
ZBTB43(-)	-0.812792	-0.517312	0.996248	-0.880898	-0.405155	1.6474	0.830292	-0.857786
ZBTB7A(+)	-0.977374	1.20244	-0.1898	1.66821	-0.53774	0.0865083	-0.0348229	-1.21741
ZBTB7A(-)	0.0134713	-0.00224591	0.00374736	-1.14451	-0.0247119	-1.04108	2.14545	0.0498783
ZBTB7B(+)	0.018104	0.64149	0.858571	0.362391	0.263006	-0.847583	0.782454	-2.07843
ZEB1(-)	1.31298	0.990166	-0.716836	-0.294437	-0.0516947	-1.38101	1.01257	-0.871745
ZFP3(+)	-0.0265859	1.31728	-0.41035	-1.37869	1.06443	-0.964582	-0.526029	0.924529
ZFP64(-)	0.175324	-0.506868	-0.235005	-0.817102	0.307736	-0.86847	-0.302602	2.24699
ZFP69(+)	-0.533001	-0.491742	0.584489	2.21146	-0.917943	-0.136592	-0.109535	-0.607141
ZFX(+)	0.399544	1.09979	-0.309647	-1.4231	1.31741	-0.533371	-1.09326	0.542627
ZFY(+)	-1.50355	-0.370481	-0.17917	-1.08103	-0.0435172	0.95458	1.01941	1.20376
ZNF131(+)	-0.409347	1.57681	0.383258	-1.67834	0.0665123	0.88881	-0.0635368	-0.764172
ZNF141(-)	0.010572	1.07922	-0.0131893	-0.830971	0.608274	-0.762945	1.40163	-1.49259
ZNF148(+)	-0.38258	0.354967	-0.881412	-1.01399	1.76199	-0.570352	-0.416999	1.14838
ZNF17(+)	-0.340571	-0.165016	0.456598	-0.547045	-1.09408	-1.07541	1.67556	1.08996
ZNF174(+)	1.31097	1.33294	-0.884933	-0.0348303	0.772682	-0.693317	-0.991908	-0.811603
ZNF175(+)	-0.960118	1.53556	0.360855	0.0443526	0.371163	-1.38138	0.892747	-0.863176
ZNF184(-)	-1.252	0.989825	1.03517	-0.830799	0.857609	-0.130056	0.590936	-1.26069
ZNF197(+)	-0.471579	-0.544719	-0.243643	-0.93941	2.05897	-0.518883	0.967257	-0.307992
ZNF20(-)	-0.80151	2.082	-0.180976	0.0153011	0.0947789	-0.0180287	0.201292	-1.39286
ZNF208(+)	-1.33383	-0.278224	0.146198	-0.350795	-1.16304	1.60997	0.443697	0.926032
ZNF23(-)	0.516431	1.15649	-0.783774	-1.31894	-0.0666061	-0.378618	-0.683055	1.55807
ZNF236(+)	-1.79579	0.303406	0.0250306	1.04816	-0.48195	1.46702	-0.14279	-0.423095
ZNF250(-)	-0.480363	-0.0126591	-0.60401	-0.247763	-0.359194	-1.01221	0.491945	2.22425
ZNF26(-)	-0.946876	-0.904414	1.16233	-0.158576	-0.711021	1.83405	-0.105714	-0.169786
ZNF266(+)	1.16087	0.963191	-0.0190624	0.46714	-1.18244	-1.56077	0.658789	-0.487712
ZNF282(-)	-0.345979	0.0968073	-0.456318	2.36156	-0.92032	-0.187155	-0.437419	-0.111182
ZNF286A(-)	-0.0489206	-1.41217	-0.227346	0.363889	-0.558889	1.58769	-0.837627	1.13338
ZNF287(+)	-0.595274	2.34384	-0.0119746	-0.184754	-0.595274	-0.595274	0.23399	-0.595274
ZNF304(-)	-1.45236	-0.244961	-0.0344988	-1.24703	1.49514	0.0435463	0.723619	0.716543
ZNF329(-)	0.24922	1.62705	0.214876	-1.22212	-1.36194	0.446098	0.61327	-0.566451
ZNF333(+)	-1.246	0.876382	0.434338	-0.88009	0.113284	-0.807158	1.73263	-0.223379
ZNF333(-)	-1.64222	0.681619	-0.219195	-1.03609	0.911013	1.23804	0.452975	-0.386145
ZNF33A(-)	0.36117	0.102749	-0.0942696	-0.401548	0.971488	-0.675299	1.48868	-1.75297
ZNF341(+)	1.7419	1.39534	-0.249829	-0.693522	-0.542799	-0.375928	-0.301109	-0.974058
ZNF345(-)	0.88658	1.77249	0.344885	-0.747682	-1.06261	0.117812	-0.213426	-1.09805
ZNF350(+)	-0.811642	-0.985512	0.133141	-0.999025	-0.0559266	1.8741	0.913331	-0.068463
ZNF354C(+)	0.602543	1.14878	-0.396463	-0.236834	-0.201292	-0.957289	-1.41955	1.46011
ZNF354C(-)	-0.482156	-0.414283	-0.330653	-0.635067	2.39434	0.191093	-0.199947	-0.523331
ZNF367(+)	-1.33958	-0.0185043	1.01774	-1.67795	0.753364	0.113426	0.810778	0.340727
ZNF383(+)	-0.785488	-0.676917	-0.240735	0.67781	-0.545168	-0.163556	-0.470879	2.20493
ZNF384(+)	-1.20309	-0.465749	-0.479754	0.443884	-0.558154	-0.393225	2.0044	0.651686
ZNF384(-)	-1.02833	1.7204	-0.959642	-0.880622	0.90151	0.609978	-0.0482669	-0.31502
ZNF407(+)	-0.857756	-0.637661	-0.64659	-0.397339	0.128277	-0.682686	1.46467	1.62908
ZNF408(-)	-0.852198	0.737313	1.03781	-0.638361	0.103634	0.0526501	1.21744	-1.65829
ZNF415(-)	-1.30856	-0.246692	0.254751	-1.30836	0.583941	1.50929	0.848671	-0.333048
ZNF416(+)	-1.4667	1.46746	-0.256688	-0.715438	0.381092	1.08433	-0.82779	0.333732
ZNF419(-)	-0.443266	-0.145177	-0.488457	-1.47784	1.24948	-0.721999	0.680093	1.34716
ZNF426(+)	-0.64045	1.56953	-0.410199	-1.44391	0.174354	0.683553	-0.795099	0.86223
ZNF430(-)	-0.685758	-0.684122	-0.481594	2.09224	0.175305	0.631208	-0.0364204	-1.01086
ZNF433(+)	-0.797339	0.0447518	-0.518472	-0.640367	0.844075	-0.831384	-0.163535	2.06227
ZNF436(-)	-0.655186	1.03967	-0.309464	0.527674	-0.513672	-1.80632	0.619509	1.0978
ZNF439(+)	-0.201521	-0.254748	0.231441	-1.0964	2.1886	-0.0143259	0.0658256	-0.918873
ZNF439(-)	-0.93023	1.42421	0.412354	-0.933538	1.0589	-0.218308	0.477913	-1.2913
ZNF440(+)	-0.819135	-0.0360358	-0.714582	0.674581	0.0132135	-0.883155	2.11221	-0.347095
ZNF467(+)	0.759245	1.95018	-0.0139098	-0.160268	-0.161662	-0.366035	-0.545928	-1.46162
ZNF483(+)	-1.65988	0.594357	0.591334	-1.24771	0.131631	-0.0352554	0.244702	1.38082
ZNF490(-)	0.187149	-0.503508	-0.137024	0.995131	-1.08053	-0.880784	-0.46314	1.8827
ZNF501(+)	0.789567	0.155043	-0.759521	-1.5454	0.595594	-0.952855	0.288831	1.42875
ZNF512(+)	0.765558	1.74518	-0.404015	-1.17888	0.271516	-0.815323	0.516167	-0.900208
ZNF518A(+)	-0.519145	0.0347858	-0.476779	-1.05564	-0.0318584	-0.418194	0.192012	2.27482
ZNF518A(-)	-1.8423	1.21484	0.0323603	-0.408811	0.643353	-0.647733	1.06099	-0.0527003
ZNF519(+)	-0.729188	-0.569919	-0.210072	-0.847862	2.06353	-0.322684	0.951668	-0.335469
ZNF526(+)	-0.753366	0.651998	-0.145619	2.21312	-0.294142	-0.767278	-0.409013	-0.495698
ZNF529(-)	0.218793	-1.05984	-0.621483	-0.526508	1.88809	0.582762	0.515674	-0.997493
ZNF530(-)	-1.13023	1.04341	-1.3394	0.499176	-0.547319	-0.195496	0.179665	1.49019
ZNF540(+)	-0.824072	2.1906	0.0563428	-1.0255	-0.0838478	0.244482	0.0708856	-0.628896
ZNF544(-)	-0.348422	1.63669	0.271722	-0.110544	0.488925	-1.38902	-1.22191	0.672558
ZNF546(+)	0.0636485	0.694121	1.19547	-1.89823	-1.01249	0.619144	0.0797098	0.258621
ZNF549(+)	-1.54154	1.68942	0.348901	-0.94641	0.401044	-0.328335	0.642562	-0.265649
ZNF555(+)	-0.064627	0.753884	1.34829	-1.14461	0.900247	-1.00344	0.37008	-1.15982
ZNF563(-)	-0.289731	1.67837	1.23169	0.0189794	-1.08793	-0.800715	-0.862787	0.112121
ZNF586(+)	0.187883	0.684861	0.123298	-0.553734	0.58335	-0.656687	1.44865	-1.81762
ZNF592(-)	0.114185	0.233081	0.76156	-1.14029	0.592118	-0.566294	1.48287	-1.47723
ZNF596(+)	0.103186	0.291906	-0.316959	-0.263866	-0.514498	-1.81618	1.30666	1.20975
ZNF605(-)	-0.0578157	1.16398	0.275461	-0.857281	0.653079	-0.401608	1.01606	-1.79188
ZNF616(+)	-0.661008	1.59085	0.43475	-0.310339	-0.31513	-0.0118247	0.936936	-1.66423
ZNF626(+)	-1.07256	1.39692	0.120859	-0.387657	-0.610321	1.61373	-0.219133	-0.841837
ZNF626(-)	-1.6725	1.6882	0.279953	-0.322688	-0.239524	0.896137	-0.078571	-0.551012
ZNF669(-)	-0.201821	-0.311221	-0.7318	2.32616	-0.0959833	-0.802446	-0.442159	0.25927
ZNF682(+)	-1.14585	-0.336741	0.236799	-0.733886	1.91901	0.736654	0.174476	-0.85046
ZNF69(-)	-0.449544	1.99726	0.299481	-1.44137	0.299535	-0.556486	0.265517	-0.414402
ZNF691(-)	-1.04733	-1.0155	-0.0530389	2.10235	-0.414987	0.52029	-0.0777488	-0.014039
ZNF699(-)	1.46249	1.3147	-0.0363654	-0.465438	-0.18386	-1.22309	0.275689	-1.14411
ZNF701(+)	-1.39302	0.866316	0.56953	-1.04984	1.12839	-0.68335	0.982529	-0.420556
ZNF726(-)	-1.19531	0.731098	-0.0529706	-1.68383	0.948969	0.730412	0.821417	-0.299786
ZNF776(+)	0.0411491	1.83788	0.439344	-0.341757	-0.246128	-1.49001	0.587241	-0.827721
ZNF785(+)	-0.488712	0.412729	-0.801132	-0.471705	-0.137061	-0.563283	-0.258167	2.30733
ZNF816(-)	-0.968037	-1.16134	-0.47585	0.315976	-0.131657	0.0158622	0.342819	2.06223
ZNF836(-)	-1.09035	1.34216	-0.0434767	0.338253	-0.152225	-0.853627	1.46173	-1.00247
ZNF841(-)	2.34469	-0.130255	-0.069363	-0.407517	-0.195518	-0.176042	-0.28779	-1.07821
ZNF85(+)	0.0113671	0.774947	0.179378	-0.733564	0.906282	-0.534351	1.20457	-1.80863
ZNF85(-)	-0.800527	-0.327446	-0.17752	-0.78551	-0.424199	-0.323715	0.616672	2.22225
ZNF891(-)	-0.676202	2.01997	1.01836	-0.0775201	-0.51135	-0.548564	-0.38097	-0.843723
ZNF90(-)	-1.31351	-0.354487	0.479974	-1.16532	-0.610895	0.774921	0.786085	1.40323
ZSCAN29(+)	0.18066	0.287001	0.308757	-0.477644	0.614913	-0.517808	1.51041	-1.90629
ZSCAN29(-)	-0.595491	2.09879	-0.238288	0.354194	-0.903191	-1.00286	-0.16933	0.456171
ZXDB(-)	-0.263413	1.80479	0.904489	-1.40569	-0.383717	-0.518793	0.407309	-0.544972
ZXDC(+)	-0.730964	0.491746	0.197443	2.21572	-0.709128	-0.292959	-0.594378	-0.577484

## Sheet: normal
Table S2: Average activity score of global regulons
TF	Treg_IL10	CD4_Naive	CD4_Blood_Tcm	CD8_Naive	CD8_Blood_Teff
ADNP2(-)	-1.44769	0.275806	-0.0721614	-0.102236	1.34628
AHR(-)	1.66908	-0.57375	0.187147	-0.758711	-0.523762
ARID3A(+)	-0.140531	-0.130093	-0.0117158	-1.25943	1.54176
ARID3A(-)	1.08004	0.267603	-0.479815	0.604142	-1.47197
ATF3(+)	1.50409	-0.785297	-0.093419	-0.989719	0.364343
ATF4(+)	1.29496	-0.633919	-0.0291254	-1.24351	0.611598
ATF7(+)	-1.58576	0.354816	1.04207	-0.263158	0.452031
BACH1(-)	1.68481	-0.353061	-0.778288	-0.649476	0.0960166
BATF3(+)	0.610768	1.44122	-0.372982	-0.863915	-0.815092
BCL11A(+)	1.31504	0.744525	-0.497694	-1.13373	-0.42814
BCL11A(-)	-0.530585	1.76898	-0.301555	-0.296068	-0.640774
BCL6(+)	-0.558676	0.456148	0.79767	0.793026	-1.48817
BCL6(-)	0.0589182	1.08615	-1.58029	0.552868	-0.117651
BCLAF1(+)	-0.0597169	0.641622	-1.38421	1.22178	-0.419476
BHLHE40(-)	-0.332248	-0.746188	0.542089	-0.934973	1.47132
BPTF(+)	-1.12623	-0.274546	0.295754	-0.436983	1.54201
CBFB(+)	1.35384	0.664642	-0.64091	-1.11643	-0.261146
CDC5L(+)	-0.1328	1.44026	-0.788662	0.499364	-1.01816
CEBPA(+)	1.62345	0.122694	-0.607289	-0.976891	-0.161966
CEBPA(-)	-0.547412	1.6182	0.246241	-0.381159	-0.935869
CEBPB(+)	-0.84726	-0.100752	-0.0925586	-0.646342	1.68691
CEBPD(+)	-0.984783	-0.922435	0.728652	-0.101324	1.27989
CEBPD(-)	0.0921354	-0.639679	-0.516139	-0.640808	1.70449
CEBPG(+)	1.68416	-0.0159881	-0.826958	-0.671274	-0.169941
CHURC1(+)	-0.622755	0.598255	-0.346437	1.4235	-1.05257
CHURC1(-)	-0.505401	1.11293	0.0862511	0.715621	-1.4094
CLOCK(+)	1.43509	0.275795	-1.33429	-0.269598	-0.107003
CREB1(+)	1.02874	1.02578	-0.343886	-0.462833	-1.2478
CREB5(+)	1.07727	-0.55796	-1.11122	-0.451771	1.04368
CREM(+)	1.75554	-0.54185	-0.299347	-0.698881	-0.215465
CUX1(+)	-0.826947	-0.22808	-0.627128	1.69431	-0.0121599
CUX1(-)	-1.34458	1.06663	-0.227348	0.914107	-0.408809
DBP(+)	1.03714	0.232918	-0.509923	-1.45737	0.697233
DBP(-)	-1.72699	0.70681	0.178869	0.163713	0.677596
DLX2(+)	1.33635	-0.815811	-0.126101	-1.05014	0.655701
DLX2(-)	1.64633	-0.221756	-0.47257	-1.00702	0.0550173
E2F1(+)	-0.0129731	1.32668	-0.168018	0.308979	-1.45467
E2F1(-)	-0.323974	1.5166	-0.468121	0.38387	-1.10837
E2F2(+)	-1.51992	0.0117211	0.876884	-0.284973	0.916285
E2F2(-)	-0.119509	0.786136	-1.48107	1.05625	-0.241811
E2F3(-)	1.73778	-0.194052	-0.474128	-0.804667	-0.26493
E2F5(+)	-1.32612	1.15745	0.0205254	0.741275	-0.593136
E2F6(+)	1.74767	-0.281773	-0.367773	-0.296036	-0.80209
E2F7(+)	-1.00321	1.04229	0.640754	-1.13538	0.455555
E2F8(+)	-0.55507	0.7632	1.00389	-1.43279	0.220766
EBF1(+)	1.70674	-0.504618	-0.219039	-0.879603	-0.103482
EBF1(-)	-1.1527	1.04364	0.564123	-0.989218	0.534158
ELF1(+)	1.76239	-0.511969	-0.274072	-0.688351	-0.287995
ELF1(-)	1.73492	-0.427559	-0.0416457	-0.680163	-0.585557
ELF2(+)	-0.794427	1.25585	-0.548196	0.905777	-0.819006
ELF4(+)	-1.60787	0.406235	0.534333	-0.275264	0.942569
ELF4(-)	1.75594	-0.248758	-0.264198	-0.542482	-0.700502
ELK1(+)	-1.73916	0.469843	0.06148	0.500537	0.707296
ELK1(-)	0.112133	0.74189	-0.510052	1.07656	-1.42053
ELK3(+)	1.70412	-0.297543	-0.0345222	-0.866307	-0.505743
ELK4(+)	-0.743844	1.45302	-0.375232	0.587645	-0.921584
ELK4(-)	1.4231	0.544613	-1.00531	-0.800895	-0.161511
EOMES(-)	-0.443408	-0.443777	-0.416864	-0.484287	1.78834
EP300(+)	1.16995	-0.92443	-1.03381	-0.0515	0.839791
ERF(+)	-1.721	0.46147	0.730606	-0.0107831	0.539711
ERF(-)	1.50401	0.392196	-0.869014	-0.125409	-0.901785
ESRRA(+)	1.70435	-0.585706	-0.051576	-0.833654	-0.233419
ETS1(+)	1.72738	-0.220041	-0.748665	-0.134936	-0.623735
ETS2(+)	0.548127	-0.609164	-0.000965637	-1.25868	1.32068
ETS2(-)	0.14492	1.32386	-0.280829	0.255119	-1.44307
ETV1(+)	1.36382	-0.866801	-0.955774	0.659447	-0.200692
ETV1(-)	-0.445025	-0.47325	-0.596133	-0.261594	1.776
ETV2(+)	1.68369	0.110813	-0.542606	-0.432473	-0.819424
ETV2(-)	-1.68592	0.499684	0.52407	0.786119	-0.123954
ETV3(-)	-0.669923	0.96915	-0.451482	1.17078	-1.01852
ETV4(+)	-1.17001	0.0377463	-0.178567	-0.276955	1.58779
ETV4(-)	1.1898	-0.868781	-0.611279	-0.695645	0.985903
ETV5(+)	1.32721	-0.893923	0.340547	-1.10247	0.328636
ETV5(-)	-0.116663	0.896143	-0.659697	1.11078	-1.23056
ETV6(+)	1.70232	0.0277513	-0.355069	-0.565172	-0.809834
ETV6(-)	0.886631	0.132724	-0.828127	1.02067	-1.2119
ETV7(-)	1.77947	-0.398737	-0.568034	-0.302408	-0.510287
FLI1(+)	-1.68311	0.135916	0.984257	0.177864	0.38507
FLI1(-)	0.578014	-0.52857	-0.591508	-0.93099	1.47305
FOS(+)	1.49571	-0.673162	-0.264601	-1.0152	0.457254
FOSB(+)	1.53373	-0.690502	0.0215882	-1.06346	0.198651
FOSB(-)	-0.937203	0.851934	-0.0959333	1.17923	-0.998031
FOSL1(+)	-0.0793939	0.967281	-1.63288	0.133491	0.611505
FOSL1(-)	0.452102	1.34688	-0.855118	0.162437	-1.1063
FOSL2(+)	1.31419	-0.709391	-0.568046	-0.868764	0.832013
FOXA1(+)	1.71869	-0.213359	-0.275302	-0.905098	-0.324933
FOXA3(+)	1.32363	-0.344287	-0.291423	-1.29473	0.606803
FOXA3(-)	-0.810123	-0.328543	-0.346075	-0.261065	1.74581
FOXB1(-)	1.30983	-0.383554	0.1599	-1.41538	0.329206
FOXC1(-)	1.73357	-0.548948	-0.322221	-0.761135	-0.101262
FOXD1(+)	1.39034	-0.657498	-0.474795	-0.95846	0.700416
FOXJ2(+)	-1.26735	1.13211	-0.0436427	0.829119	-0.65023
FOXJ2(-)	-1.5368	-0.332033	0.471822	1.10444	0.292577
FOXO1(+)	1.50041	-0.189006	-1.2147	0.292884	-0.389588
FOXP1(+)	-0.611146	0.785184	-0.198995	1.2311	-1.20614
FOXP3(-)	-1.2922	-0.292724	0.22637	-0.117733	1.47629
GABPA(+)	-0.880151	1.69117	-0.405694	0.0407955	-0.446121
GABPA(-)	-0.665544	1.70185	-0.760132	0.0115841	-0.287762
GABPB1(+)	1.76743	-0.346754	-0.704963	-0.319957	-0.395753
GATA1(+)	-1.26501	0.216852	-0.719838	0.515453	1.25254
GATA1(-)	-1.16361	-0.0178668	0.0996057	-0.471625	1.55349
GATA2(+)	-0.957511	-0.271779	0.981437	-0.87991	1.12776
GATA3(+)	-0.640899	-0.200712	1.71208	-0.780849	-0.0896181
GATA6(+)	-0.518878	0.828528	-1.26735	1.17869	-0.220985
GATA6(-)	1.54169	0.133449	0.109672	-0.875191	-0.909618
GATAD1(+)	-1.32353	0.966763	-0.0381427	0.983013	-0.588101
GATAD1(-)	-0.25953	0.581994	-0.804391	1.43066	-0.948733
GFI1(+)	-0.170506	-0.185442	-0.429848	-0.919168	1.70496
GFI1B(+)	-0.399626	0.33786	0.118657	1.33362	-1.39051
GLIS1(+)	-0.55023	-0.53625	-0.167191	-0.512437	1.76611
GRHL1(-)	-1.38224	0.456154	-0.329796	1.32935	-0.0734652
GSC(+)	-1.16263	-0.214711	1.59089	-0.262425	0.0488665
HBP1(+)	1.73333	-0.344433	-0.157594	-0.832489	-0.398816
HDX(+)	-0.879373	-0.320743	-0.671675	1.61445	0.25734
HES1(+)	-1.05259	1.35195	0.447023	0.168063	-0.914449
HES6(-)	1.41025	0.271916	0.124878	-1.28362	-0.52343
HEY1(+)	-1.28815	0.921194	-0.310706	1.10235	-0.424685
HEY2(-)	-0.973011	0.32138	-0.528005	1.58365	-0.404014
HEYL(+)	1.62137	0.105798	-0.673142	-0.107882	-0.946147
HIC1(+)	-0.772099	1.74617	-0.255016	-0.234597	-0.484454
HLTF(+)	-1.24637	1.39824	-0.305011	0.516301	-0.363159
HLTF(-)	-0.38178	0.518589	-0.878146	1.49747	-0.756137
HMBOX1(-)	1.74687	-0.630689	-0.662956	-0.161629	-0.2916
HMG20B(+)	1.17188	0.695668	0.18468	-0.988597	-1.06363
HMGA1(+)	-0.524077	0.942677	0.0910795	0.906737	-1.41642
HMGA1(-)	-1.42171	1.16102	0.227579	0.554338	-0.521229
HOXA1(+)	1.43738	0.42806	-0.0343039	-1.10659	-0.724549
HOXA1(-)	-1.46371	0.726382	1.10694	-0.319527	-0.0500756
HOXA10(+)	-1.50832	0.390403	0.309343	-0.353986	1.16256
HOXA5(+)	0.584549	-0.0907933	-0.651155	-1.18891	1.34631
HOXA9(+)	-1.33166	-0.132438	-0.479674	1.18393	0.759848
HOXB2(+)	1.75673	-0.152447	-0.467035	-0.682379	-0.454867
HOXB4(+)	1.78715	-0.37763	-0.46174	-0.497654	-0.45013
HOXB5(-)	1.75101	-0.527212	-0.400569	-0.691537	-0.131689
HOXB6(+)	-0.470106	-0.57897	-0.16636	-0.549321	1.76476
HSF1(+)	-1.06941	0.57096	-0.176823	1.40326	-0.727984
HSF2(+)	-1.50001	0.37744	-0.474109	0.565894	1.03078
HSF5(-)	-0.510812	0.825032	0.310042	0.86418	-1.48844
IKZF1(+)	-0.788839	0.948415	-0.0779059	1.07021	-1.15188
IKZF2(+)	1.77982	-0.273786	-0.480055	-0.496792	-0.529184
IKZF2(-)	-1.00078	-0.331231	-0.752438	1.31619	0.768252
IKZF3(+)	1.59967	-0.827885	-0.751705	-0.318583	0.298502
ILF2(+)	-1.25792	-0.390996	0.828742	1.198	-0.377823
IRF1(+)	1.76005	-0.437026	-0.278498	-0.73222	-0.312304
IRF3(+)	0.409178	1.49115	-0.333686	-1.15108	-0.415561
IRF3(-)	1.28176	0.88604	-0.757216	-0.661788	-0.748793
IRF4(+)	1.74573	-0.374751	-0.404956	-0.784161	-0.181866
IRF5(-)	1.62707	-0.477924	0.286235	-0.795562	-0.639822
IRF7(+)	-1.47814	0.519327	1.00709	-0.538913	0.490636
IRF7(-)	-0.829146	0.254498	-0.204494	-0.815086	1.59423
IRF8(+)	0.502213	-0.636098	-0.480505	-0.901841	1.51623
IRF8(-)	0.824878	0.525224	-1.54109	-0.474822	0.66581
IRF9(-)	0.315476	1.12804	-0.190689	0.324079	-1.5769
JDP2(+)	1.62516	-0.0227624	-0.525442	-0.0373225	-1.03964
JUN(+)	1.65793	-0.57871	-0.190651	-0.936848	0.0482802
JUN(-)	-1.1152	-0.155828	0.0330127	-0.372112	1.61012
JUNB(+)	1.74928	-0.42118	-0.188858	-0.767116	-0.372129
KLF13(+)	-0.831678	-0.844757	-0.295376	0.455137	1.51667
KLF16(+)	1.38825	-1.18656	-0.100765	-0.620373	0.51944
KLF2(+)	-1.74416	0.370006	0.681522	0.587847	0.10478
KLF4(-)	1.06764	0.990571	-0.193164	-1.1588	-0.706251
KLF5(-)	0.567985	0.424679	-0.0301066	0.750159	-1.71272
KLF6(+)	1.72343	-0.444852	-0.0173732	-0.765262	-0.495945
KLF7(-)	-0.519416	1.35021	-0.24147	0.620531	-1.20986
KLF9(+)	1.3576	0.364366	-0.649633	0.180485	-1.25282
KMT2B(+)	1.01402	-0.622337	-0.476561	-1.0424	1.12728
LEF1(+)	-1.09591	0.942899	-0.091006	1.08945	-0.845433
LEF1(-)	0.0557416	-0.668892	-0.38065	-0.709492	1.70329
LHX1(+)	-1.12454	-0.182024	1.52022	-0.536008	0.322352
LTF(-)	-1.34084	0.633981	-0.209097	1.2756	-0.359639
MAFA(+)	-1.23238	0.868778	-0.169321	1.14845	-0.615523
MAFB(+)	-0.396196	-0.571852	-0.384932	-0.430886	1.78387
MAFF(+)	0.920639	-0.534981	-0.423251	-1.14016	1.17776
MAFF(-)	1.2773	0.739513	-0.336477	-0.455041	-1.22529
MAFG(+)	-1.52132	0.392409	0.2989	1.15588	-0.325867
MAFG(-)	1.67527	0.0160023	-0.469246	-0.947432	-0.274592
MAFK(+)	1.30263	0.662812	-0.345828	-1.27492	-0.344687
MAFK(-)	1.73793	-0.387098	-0.337664	-0.824779	-0.188386
MAX(+)	-1.02362	1.29934	-0.159384	0.726601	-0.842941
MECOM(-)	-0.337336	-0.561256	-0.428288	1.78314	-0.456261
MEF2D(+)	1.59809	-0.714537	-0.478988	-0.760972	0.356403
MEIS2(+)	1.29	-0.0862456	0.50516	-1.40812	-0.300799
MNT(+)	0.0663756	0.352317	-0.287158	1.30907	-1.4406
MSC(+)	-0.555595	-0.512628	0.255174	-0.824915	1.63796
MSX1(-)	1.1991	-0.791435	0.392862	-1.25496	0.454436
MXD3(-)	0.566496	1.39024	-0.184953	-1.15282	-0.618966
MXI1(+)	-1.74234	0.609806	0.701567	0.275996	0.154971
MYB(-)	0.214691	1.23408	0.135329	-0.031138	-1.55296
MYBL1(-)	-0.440439	-0.623699	0.321811	-0.861299	1.60363
MYBL2(+)	-1.50619	-0.176142	-0.136629	0.792458	1.0265
MYC(+)	-1.09214	1.13293	-0.154522	0.920967	-0.807244
MYC(-)	-0.890794	1.25649	-0.506765	0.895441	-0.754376
MZF1(+)	1.41736	0.4474	-1.1518	-0.032347	-0.680619
MZF1(-)	-0.926785	1.08197	-0.415525	1.06928	-0.808941
NFAT5(-)	1.34627	-0.821544	0.12997	-1.12779	0.473091
NFE2(+)	1.55264	0.30817	-0.748478	-0.953321	-0.159014
NFE2(-)	-0.755955	1.6032	0.281067	-0.831314	-0.296995
NFE2L1(+)	-0.202138	0.796357	-0.0992797	-1.51092	1.01598
NFE2L1(-)	-1.67457	0.948393	-0.0216974	0.464087	0.283784
NFE2L2(+)	1.78394	-0.342226	-0.421318	-0.54415	-0.47625
NFIA(+)	-1.35407	1.21403	0.171703	0.55977	-0.591432
NFIA(-)	0.450607	0.46805	-1.65448	0.901703	-0.165882
NFIC(+)	0.877066	0.873682	-0.0767093	-0.108888	-1.56515
NFIC(-)	-0.618997	1.62295	-0.881019	-0.377012	0.254083
NFIL3(+)	-0.133399	1.6739	-0.842275	-0.012142	-0.686079
NFIL3(-)	1.38881	-0.0659795	-0.545394	0.467778	-1.24522
NFKB1(+)	1.73174	-0.424692	-0.377404	-0.815645	-0.114
NFKB2(+)	1.73742	-0.6117	-0.0840912	-0.690586	-0.351039
NFYA(+)	1.631	0.196942	-0.361253	-0.95122	-0.515474
NFYB(+)	-0.120208	1.01153	-0.973268	1.04391	-0.96196
NFYB(-)	-1.18081	1.08707	-0.521623	1.00142	-0.386049
NKX3-1(-)	-1.38002	-0.297706	-0.170307	0.556383	1.29165
NR1D2(+)	-1.05757	0.264042	1.47968	0.0967946	-0.782944
NR1D2(-)	1.44292	0.541172	-0.21533	-0.969529	-0.79923
NR2C2(+)	-0.181845	0.7312	1.03932	-1.53263	-0.0560507
NR2F6(-)	1.78048	-0.31204	-0.466206	-0.420674	-0.581558
NR3C1(+)	1.77611	-0.336296	-0.348811	-0.633555	-0.457453
NR6A1(+)	0.908045	-0.776272	0.393351	0.805205	-1.33033
NR6A1(-)	-0.689873	-0.492464	1.20307	-0.967958	0.947223
PATZ1(+)	-1.76137	0.561557	0.19484	0.362326	0.642645
PAX9(-)	1.76824	-0.489176	-0.189282	-0.591805	-0.497976
PBX4(+)	1.55813	-0.185795	0.291127	-1.01799	-0.645474
POU2F1(+)	1.43894	-0.310615	-0.0987896	-1.3189	0.289365
POU2F1(-)	0.323895	1.25571	0.390063	-1.32124	-0.648431
POU2F2(+)	1.48154	0.043561	0.315253	-0.991896	-0.848461
POU2F2(-)	0.0662274	-0.68096	-0.378767	-0.706355	1.69985
POU3F1(+)	1.41675	0.612985	-0.462313	-1.07945	-0.487971
POU6F1(+)	0.38078	0.133357	-0.870724	-1.04961	1.40619
PPARG(+)	1.50632	0.243363	0.0755696	-0.92469	-0.900562
PRDM15(+)	1.76827	-0.499886	-0.305633	-0.299084	-0.663671
PURA(+)	-0.533652	-0.807585	-0.580057	0.296993	1.6243
RARA(+)	1.69715	-0.466559	0.0418313	-0.849206	-0.423215
RARG(+)	-1.51055	0.625922	1.13187	-0.0377519	-0.20949
RARG(-)	-1.37691	-0.54787	1.02894	0.0332056	0.862635
REL(+)	1.74033	-0.525713	-0.380713	-0.73493	-0.0989785
RELB(+)	1.75437	-0.436573	-0.217237	-0.748743	-0.351819
RFX1(+)	-0.00624444	-1.38574	0.094564	-0.135222	1.43264
RFX1(-)	-0.464235	-0.727987	-0.703222	0.253586	1.64186
RFX2(+)	-0.152944	-1.03215	0.256947	1.56283	-0.634684
RFX2(-)	0.823427	0.583071	-0.889663	0.755717	-1.27255
RFX3(+)	1.74993	-0.358197	-0.56329	-0.141309	-0.687139
RFX3(-)	-1.08629	1.00162	-0.413766	1.12137	-0.622943
RFX5(+)	1.25264	-0.864091	-0.757725	-0.537196	0.906371
RFX5(-)	0.313052	-0.65588	-0.632072	-0.652087	1.62699
RFX7(+)	-0.240271	1.55564	0.261215	-0.46332	-1.11326
RFXANK(-)	0.933639	0.995741	0.0198455	-1.31862	-0.630604
RFXAP(-)	0.240733	0.134858	-1.10851	-0.735009	1.46793
RORC(+)	0.80228	-0.436857	1.14998	-0.168278	-1.34712
RORC(-)	0.885767	-0.490576	1.25678	-0.701998	-0.949975
RUNX1(+)	-0.707018	1.33715	0.354642	-1.23451	0.249738
RUNX1(-)	0.0245228	0.898298	0.647688	-1.66267	0.0921601
RUNX3(+)	1.00942	-0.801473	-0.37177	-0.963813	1.12764
RXRA(+)	-0.877478	-0.357235	-0.859178	1.34024	0.753656
RXRA(-)	-0.511805	0.0393752	0.290177	-1.25715	1.4394
RXRB(-)	-0.756055	0.803406	-0.436537	-0.927152	1.31634
RXRG(+)	-1.5072	1.01495	0.0217302	0.77704	-0.306521
RXRG(-)	0.116911	1.43726	-0.114294	-0.0600458	-1.37983
SIRT6(+)	-0.386186	1.6149	0.282339	-0.859506	-0.651543
SMAD1(-)	1.73376	-0.0408096	-0.413448	-0.601614	-0.677888
SMAD2(-)	0.119926	-0.365919	-0.511675	-0.906249	1.66392
SMAD3(+)	0.280644	-0.813718	0.521375	-1.21628	1.22798
SMAD4(+)	0.964668	1.02982	-1.25001	-0.0813579	-0.66312
SMARCC2(+)	1.59329	-0.0138005	-0.876016	-0.824168	0.12069
SOX13(+)	-0.677029	-0.429633	-0.18091	-0.473218	1.76079
SOX18(+)	1.3886	-1.31684	0.341718	0.0535144	-0.466997
SOX4(+)	1.76338	-0.21853	-0.341923	-0.635417	-0.56751
SOX5(-)	0.943314	-0.822461	-0.305709	-0.985341	1.1702
SOX6(+)	0.772271	1.26402	-0.24324	-0.632748	-1.16031
SOX9(-)	0.603249	0.893394	-0.324164	-1.59755	0.425073
SP1(+)	0.665531	1.43075	-0.814822	-0.752563	-0.528898
SP1(-)	0.0402206	1.56453	-0.791223	0.13806	-0.951591
SP2(+)	1.20036	0.371947	0.411268	-0.61471	-1.36886
SP3(+)	1.70601	-0.336101	-0.913949	-0.364541	-0.0914232
SP3(-)	-1.00868	0.0306044	1.62184	-0.590266	-0.0534926
SPI1(+)	-1.1592	0.0137976	-0.437814	1.56978	0.0134383
SPI1(-)	-1.40081	0.756352	0.281842	0.99386	-0.631242
SPIB(+)	-0.695927	0.301902	0.486045	-1.30777	1.21575
SPIB(-)	-0.440317	-0.171705	-0.252474	-0.859885	1.72438
SREBF2(+)	1.10321	0.798733	-0.453364	-0.0571152	-1.39146
SREBF2(-)	-1.53603	1.21462	0.092971	0.369736	-0.141293
SRF(-)	-1.00743	1.36573	0.217333	0.385596	-0.961226
STAT1(+)	0.466973	-0.766149	1.11884	-1.30628	0.486617
STAT2(+)	-1.08077	1.31261	-0.68509	0.744768	-0.291516
STAT2(-)	-0.947226	1.66704	-0.158031	-0.546387	-0.0153941
STAT5A(+)	1.72382	-0.306333	-0.634834	-0.726977	-0.0556734
STAT6(+)	1.44386	0.648651	-0.844533	-0.659808	-0.588168
STAT6(-)	-0.975237	0.497009	-0.377582	1.49868	-0.64287
TAF1(+)	1.61517	0.183911	-0.846647	-0.782015	-0.170419
TAF1(-)	-0.653858	1.22034	0.592696	0.148459	-1.30764
TAF6(+)	0.277318	-0.643943	-0.148354	-1.03747	1.55245
TAF6(-)	-1.4363	0.674153	-0.401275	1.1495	0.0139257
TAL1(+)	-1.5051	1.25111	0.051017	-0.16887	0.371843
TAL1(-)	-1.30899	0.15318	0.165023	-0.438685	1.42947
TBP(+)	-1.46894	-0.0953466	-0.0327569	0.270893	1.32615
TBX21(+)	-0.592345	-0.531284	-0.27898	-0.37233	1.77494
TBX6(+)	1.00761	1.1163	-0.636328	-1.08085	-0.406738
TCF12(+)	1.43235	0.434366	-0.30209	-0.310934	-1.2537
TCF3(+)	-0.151027	0.208716	-1.00393	-0.640004	1.58624
TCF3(-)	1.76582	-0.241294	-0.593485	-0.32764	-0.603399
TCF4(+)	-1.03524	1.6512	-0.324732	-0.309851	0.0186264
TCF7L2(+)	-0.170832	-0.670137	1.08058	-1.19808	0.958473
TCF7L2(-)	-0.541203	-0.401013	-0.297733	-0.539531	1.77948
TEAD1(+)	1.39537	-0.33397	0.33432	-1.35193	-0.0437899
TFAP4(+)	-0.295753	1.68968	-0.292935	-0.122939	-0.978053
TFAP4(-)	-1.58927	0.728554	0.441852	0.784092	-0.365227
TFDP1(+)	0.482434	-0.906823	0.317145	-1.13772	1.24497
TFE3(+)	-0.36113	0.336393	1.173	0.353564	-1.50183
TFEB(+)	0.307565	-0.740051	-0.036432	-1.0396	1.50852
THRA(+)	-1.31134	-0.033966	-0.516361	0.556859	1.30481
THRA(-)	-0.874903	0.825791	-0.452767	1.3049	-0.803023
TP53(+)	-1.23436	0.0529554	0.841069	-0.754021	1.09435
TP73(-)	0.587801	1.20838	-1.07098	-0.98884	0.263643
TRPS1(+)	-1.37997	0.608768	0.762933	0.760107	-0.751842
USF1(-)	0.446689	0.896633	0.701276	-1.47757	-0.567029
USF2(+)	1.6733	-0.026469	-0.138555	-0.607978	-0.900297
VDR(+)	1.73094	-0.375579	-0.0646693	-0.53211	-0.758585
VDR(-)	-1.42073	1.16022	0.71279	-0.114209	-0.338076
VEZF1(+)	-0.708476	0.0746966	0.131125	-1.04269	1.54534
YBX1(+)	-0.460153	-0.881382	0.913493	1.23513	-0.807092
YY1(+)	-1.5038	-0.221912	0.380734	0.106857	1.23812
YY1(-)	0.699732	-0.839784	0.0177152	-1.12149	1.24382
YY2(+)	-1.70972	0.731869	0.580711	0.448713	-0.0515737
ZBTB11(+)	-1.56383	-0.0286908	0.0230483	0.383827	1.18565
ZBTB14(+)	-0.870981	-0.203648	0.0768101	-0.662168	1.65999
ZBTB18(-)	0.721381	0.211411	-0.701056	-1.32347	1.09173
ZBTB3(-)	1.41147	0.617042	-0.264954	-0.852106	-0.911448
ZBTB39(-)	-0.953473	-0.00588375	-0.343644	1.682	-0.378999
ZBTB43(-)	-0.835045	-0.246196	0.733271	-0.975768	1.32374
ZBTB7A(+)	1.28827	-0.644885	-1.14649	-0.240129	0.743231
ZBTB7A(-)	-1.29494	0.910801	-0.333511	1.10877	-0.391112
ZBTB7B(+)	0.00931656	1.3393	0.553988	-0.739978	-1.16263
ZEB1(-)	1.35532	0.192074	-0.787409	0.400208	-1.16019
ZFP3(+)	-0.819962	0.279708	-0.789703	1.59809	-0.268135
ZFP64(-)	-1.71067	0.80491	0.122204	0.163938	0.619616
ZFP69(+)	-0.686197	-0.481864	-0.27753	-0.32005	1.76564
ZFX(+)	-0.171591	-0.947879	0.545625	-0.855383	1.42923
ZFY(+)	-0.601358	1.42051	-1.19562	0.433333	-0.0568653
ZNF131(+)	1.4954	0.316597	-0.676565	-1.09744	-0.0379908
ZNF141(-)	-0.94132	1.55446	-0.212268	0.334431	-0.735303
ZNF148(+)	1.58789	-0.268137	-0.651064	0.281794	-0.950483
ZNF17(+)	0.26088	0.763549	-0.902366	1.06307	-1.18514
ZNF174(+)	-0.16248	1.45333	-0.37935	0.351122	-1.26263
ZNF175(+)	-0.954183	1.44845	-0.611558	-0.493916	0.611207
ZNF184(-)	1.28132	0.339796	-0.168851	-1.48762	0.0353516
ZNF197(+)	-1.09722	-0.361331	-0.585237	0.679476	1.36431
ZNF20(-)	-1.43269	1.31922	-0.304409	0.0925283	0.325351
ZNF208(+)	-1.45933	0.450924	0.0412003	1.25742	-0.290214
ZNF23(-)	0.496521	0.0981173	-0.808621	1.34535	-1.13137
ZNF236(+)	1.56503	0.033292	-0.830463	0.147628	-0.915485
ZNF250(-)	-1.40956	1.06366	-0.301307	0.862836	-0.215635
ZNF26(-)	-0.799661	0.881964	-0.23446	1.19771	-1.04556
ZNF266(+)	-0.256025	1.55704	0.0105977	-0.0858112	-1.2258
ZNF282(-)	1.74138	-0.183664	-0.63556	-0.232213	-0.689939
ZNF286A(-)	1.03684	-0.645597	-0.0517915	0.936593	-1.27604
ZNF287(+)	1.36666	0.0398344	0.521535	-0.964015	-0.964015
ZNF304(-)	0.0478384	0.179825	-1.32642	-0.345702	1.44446
ZNF329(-)	1.76253	-0.290528	-0.527572	-0.266361	-0.678074
ZNF333(+)	1.69502	-0.239557	-0.539433	-0.88167	-0.0343626
ZNF333(-)	0.264649	0.889836	-1.09268	0.954565	-1.01637
ZNF33A(-)	0.101426	1.47405	-0.00975598	-1.32649	-0.239223
ZNF341(+)	-0.320957	1.06556	0.0615625	0.699832	-1.50599
ZNF345(-)	-0.378005	0.74202	-0.356525	1.25708	-1.26457
ZNF350(+)	-0.604803	-0.22983	-0.278698	-0.644161	1.75749
ZNF354C(+)	1.15438	0.671575	-0.807056	0.213728	-1.23263
ZNF354C(-)	-0.85597	-0.682947	0.821351	-0.607869	1.32543
ZNF367(+)	-1.58937	1.03713	-0.2581	0.445976	0.364359
ZNF383(+)	0.208487	-0.127051	1.52303	-0.393817	-1.21065
ZNF384(+)	-1.55608	0.506613	0.340186	1.04555	-0.336269
ZNF384(-)	-0.565912	0.375108	-0.801327	1.59259	-0.600463
ZNF407(+)	0.870703	-0.660634	-0.818985	-0.682789	1.2917
ZNF408(-)	1.03856	0.425762	0.566613	-1.43779	-0.593153
ZNF415(-)	0.651908	-0.401342	-0.345752	-1.23496	1.33014
ZNF416(+)	1.31552	0.0930219	-0.981467	-0.990159	0.563087
ZNF419(-)	-0.0927102	1.2837	-1.50886	0.249371	0.0684989
ZNF426(+)	-0.92443	0.961474	0.100944	0.980121	-1.11811
ZNF430(-)	0.682079	-0.0398804	-0.731262	-1.17908	1.26815
ZNF433(+)	-0.726411	1.46166	-0.720578	-0.646295	0.631624
ZNF436(-)	1.66601	-0.0258133	-0.605752	-0.116107	-0.918335
ZNF439(+)	-1.05424	0.362746	1.41237	-0.861612	0.140736
ZNF439(-)	-0.269769	-0.382464	-0.769063	1.75455	-0.33325
ZNF440(+)	-0.496132	1.67403	-0.94096	0.0193996	-0.256335
ZNF467(+)	0.141464	1.57799	-0.506519	-0.107593	-1.10535
ZNF483(+)	-0.580166	0.855351	-0.658807	1.29276	-0.909137
ZNF490(-)	-0.451375	-0.591925	-1.08132	0.963295	1.16133
ZNF501(+)	-1.18656	0.920341	-0.640621	1.13293	-0.226097
ZNF512(+)	-1.12425	1.16359	-0.207644	0.898044	-0.729741
ZNF518A(+)	-0.0309011	1.35409	-1.08775	0.573146	-0.808582
ZNF518A(-)	0.312174	0.770145	-1.09301	1.03362	-1.02293
ZNF519(+)	-0.946353	0.0440162	-0.771517	0.0931721	1.58068
ZNF526(+)	1.50142	-0.356315	-0.693499	-0.945479	0.493877
ZNF529(-)	0.238257	-0.345422	-0.0542319	-1.29915	1.46054
ZNF530(-)	-0.454932	-0.0155255	-1.06972	1.62519	-0.0850119
ZNF540(+)	-1.21062	0.351187	-0.289425	1.48749	-0.338637
ZNF544(-)	0.374151	1.38693	-0.315599	-0.0934034	-1.35208
ZNF546(+)	-1.49529	0.554319	0.203844	1.12474	-0.387611
ZNF549(+)	1.56782	0.363514	-0.55625	-0.409211	-0.965877
ZNF555(+)	-1.06926	0.852634	0.121746	-0.979781	1.07466
ZNF563(-)	-1.29141	0.889511	0.738675	0.516697	-0.853474
ZNF586(+)	-0.983386	1.54814	-0.612133	0.384503	-0.337127
ZNF592(-)	-1.61368	0.58366	0.71862	0.65091	-0.339505
ZNF596(+)	-0.17374	1.72933	-0.375068	-0.324034	-0.856486
ZNF605(-)	0.386565	1.50728	-0.228854	-1.09725	-0.567742
ZNF616(+)	-0.149513	1.06257	-0.610344	0.950969	-1.25368
ZNF626(+)	0.927173	0.904702	0.185	-1.36463	-0.652244
ZNF626(-)	-1.14257	0.922862	-0.33154	-0.613472	1.16472
ZNF669(-)	0.739526	1.35575	-0.902002	-0.385104	-0.808168
ZNF682(+)	0.938064	-0.0345903	-1.66143	0.19026	0.567699
ZNF69(-)	-0.752753	1.08503	-0.474263	1.07624	-0.934261
ZNF691(-)	0.991391	-1.25233	-0.817247	0.223129	0.85506
ZNF699(-)	0.131435	1.57649	0.0191088	-0.917058	-0.809972
ZNF701(+)	-0.588329	0.836092	-0.909235	1.30781	-0.646335
ZNF726(-)	-1.50166	0.803037	-0.482564	0.881854	0.299336
ZNF776(+)	1.77463	-0.343506	-0.557315	-0.57892	-0.294885
ZNF785(+)	0.979922	-0.719423	-0.650204	-0.811001	1.20071
ZNF816(-)	1.22419	-1.36337	-0.583991	0.503065	0.220106
ZNF836(-)	1.77183	-0.297568	-0.577196	-0.313385	-0.583686
ZNF841(-)	-1.45184	0.0807912	1.26143	-0.324946	0.434569
ZNF85(+)	0.749764	1.3389	-0.381297	-0.999032	-0.708337
ZNF85(-)	0.476782	0.729271	0.91605	-0.787157	-1.33495
ZNF891(-)	0.108337	0.587125	1.28713	-0.887604	-1.09499
ZNF90(-)	-1.53118	1.25303	0.216283	-0.104562	0.166432
ZSCAN29(+)	0.228646	1.11945	0.216712	-1.62599	0.0611838
ZSCAN29(-)	1.32386	0.666889	-0.495142	-0.279246	-1.21636
ZXDB(-)	-1.18994	1.18338	0.371147	0.517512	-0.8821
ZXDC(+)	-0.720992	1.20474	0.774983	-0.0654563	-1.19327
