# Supplementary material for: A novel Tc17 population recruited by tumor cells promotes tumor progression in gastric cancer
Source: Front Oncol. 2025 May 16;15:1592328. doi: 10.3389/fonc.2025.1592328 (PMC12122342; doi:10.3389/fonc.2025.1592328)
Supplement: Supplementary file 8 [file Table3.xlsx]

## Sheet: Tc17&Tex
Table S3: Common differentially expressed genes in Tc17, CD8_Tex or Th17 cells
gene	log2FC_Tc17	log2FC_Tex
GZMK	-5.91933	-0.990467
CXCR6	1.63481	1.25793
LITAF	-1.9565	-0.205462
ITGAE	1.43738	1.11649
FKBP5	1.58847	0.605992
CAPG	1.32595	-0.324196
MGAT4A	1.34243	-0.210535
RORA	1.32545	-0.468639
SIRPG	1.57607	1.952
CCL5	-1.25424	0.249714
ENTPD1	2.06861	2.84274
LAYN	2.12678	3.43294
NKG7	-1.56395	0.511795
RPS27	-0.748649	-0.322729
CD3E	0.611701	0.253918
TMSB10	-0.706408	-0.162787
OSTF1	1.10772	-0.321741
IL7R	1.07739	-2.48876
S100A4	0.699949	-0.465928
RBL2	1.24914	-0.284929
JAML	1.287	0.687459
CELF2	1.06163	0.371007
OXNAD1	1.23022	0.429606
RGS1	0.809625	1.13672
ALOX5AP	0.936893	0.785931
RPS21	-0.586312	-0.456362
S100A10	-1.16448	-0.985649
RPLP1	0.352045	-0.242255
GZMH	-2.0338	0.179462
ANXA1	-1.26643	-1.2052
EVL	0.78091	0.393339
RPS28	-0.461225	-0.241663
CTLA4	1.25918	2.75713
CD96	0.895886	0.355859
GPR171	1.24219	0.316
LAPTM5	0.660721	0.242974
PDE4D	0.940054	0.457522
RPS29	-0.726444	-0.586779
RPL39	-0.440952	-0.625456
RPL23A	-0.447885	-0.243694
TOX	1.29126	1.71458
LINC01871	1.11833	0.586612
LMNA	-2.75947	-2.10508
CCNH	0.933981	-0.335331
ARHGDIB	0.484113	-0.109927
FKBP11	1.04444	-0.217903
RPS15A	-0.36633	-0.182884
CD7	0.552366	1.00098
IFITM1	-0.793754	-0.186572
CD3D	0.578588	0.492946
CD8A	0.549449	0.413738
EEF1A1	0.320245	-0.467863
RPL36	-0.446635	-0.436552
RPL41	-0.572829	-0.457807
LGALS1	-1.7394	-0.770007
METTL9	1.02961	0.205891
PRDM1	0.992654	1.1345
AHNAK	-1.3187	-1.12896
RPL4	0.506476	-0.173457
RPS14	-0.349	-0.412113
IFITM2	-0.799593	-0.300391
LIMS1	1.23202	0.969557
CAPZB	0.696521	0.274054
RPL37A	-0.474099	-0.276103
KLF2	-2.91017	-1.34031
H3F3B	-0.530631	-0.255121
ITGB2	-1.33447	0.146699
CD44	-0.977509	-0.454127
LTB	0.861617	-1.76001
APOBEC3G	-1.56624	0.491156
RPS24	-0.32933	-0.123352
PIK3R1	-1.30823	-0.775219
IER2	-1.07777	-0.657128
MT-ND3	-0.445284	-0.183422
HNRNPL	1.01886	0.401922
PIK3IP1	0.887588	0.697128
CXCR3	-2.33093	-0.644129
TPT1	0.28651	-0.414552
ECH1	0.871224	0.500542
EEF1G	0.516885	-0.288643
ARPC1B	0.602505	0.302114
ITK	0.88734	0.38895
RPL28	-0.264706	-0.266397
GZMB	-1.22775	0.810286
MATR3-1	1.08375	0.386419
RPL35A	-0.334545	-0.29465
MYH9	0.665651	0.149005
ABLIM1	0.945323	-0.264103
YWHAH	0.971136	0.454587
PTGER4	0.642476	-0.340028
TUBB4B	-1.14403	-0.687385
RPL38	-0.569774	-0.595128
CCL4L2	-1.68653	-0.188855
NR3C1	0.848504	0.994229
SRI	0.939953	0.690932
BATF	1.06218	1.29535
RPL34	-0.328499	-0.439602
ODF2L	0.985684	-0.344646
LDHA	-0.897427	-0.338742
RPL26	-0.290101	-0.165654
UCP2	0.727509	0.487442
CD3G	0.599797	0.321775
IPCEF1	0.967994	0.738479
DEK	0.732144	0.28233
RPS25	-0.306555	-0.341273
EMP3	-0.995191	-0.917354
CCNI	0.420474	0.194434
CD27	-1.56027	1.59554
CD82	0.766206	1.24193
RPL30	-0.250126	-0.331177
RHOA	0.409882	0.382904
SH3BGRL3	0.31819	0.310871
RPL37	-0.306931	-0.375157
CD74	-0.819021	0.419598
TMEM123	0.847806	-0.619016
DNAJB1	-0.591268	0.588554
SRSF2	-0.672323	-0.331724
CD2	0.429476	0.286304
RPL8	0.234805	-0.185087
AKAP13	0.56894	0.396052
PFN1	0.298944	0.174399
PRF1	-1.06452	0.323084
RBPJ	0.809683	1.80634
HLA-DRB1	-0.865515	0.78838
RPS3A	0.239572	-0.436539
HCLS1	0.537503	0.218116
PRKCH	0.645137	0.452452
DYNLT1	0.711735	0.281781
ITM2B	0.35991	-0.257718
ID2	0.443526	0.400461
IKZF3	0.759281	0.612977
ARL6IP5	0.49911	0.177248
HOPX	-1.1698	-0.124208
CFL1	0.291374	0.164347
EID1	0.602374	0.690885
LYST	-1.54643	1.43057
GADD45B	-1.26863	-0.391045
VOPP1	0.857892	0.556152
HLA-DRA	-1.34748	0.70767
RPS15	-0.233774	-0.140111
PTPN22	0.533908	0.316418
UBC	-0.319235	0.2964
TNFAIP3	0.397616	-0.270748
ZFAS1	-0.674574	-0.369968
EVI2A	0.787343	0.407401
RNF167	0.635093	0.285351
RPS2	0.23513	-0.264571
LCP2	0.52709	0.519901
GIMAP4	-1.11329	-0.540234
EEF2	0.312706	-0.233953
TMEM14C	0.760797	0.508982
LSP1	0.371305	0.528394
TSEN54	0.640624	0.32334
PAXX	0.466115	0.348384
SAT1	-0.777785	-0.1598
SH2D1A	-1.24842	0.200047
AC243960.1	0.867213	0.830088
PHYKPL	0.823363	0.75178
ZNF331	-0.681472	0.124395
JUND	-1.03894	-0.509441
MT-ND2	-0.433342	-0.145791
ANAPC16	0.476046	0.255717
RPS4Y1	0.39364	-0.345497
PDIA6	0.624981	0.392242
TUBA1B	-0.66863	-0.503205
ITGA4	0.559841	0.775128
HLA-DPB1	-0.790782	0.529853
NAP1L4	0.658493	0.974456
JUN	-0.472409	0.356866
PAK2	0.558517	0.254103
ETS1	0.486583	0.473364
YBX1	0.324963	-0.148
RPL36A	-0.571348	-0.608489
VIM	-0.582922	-0.863058
TMEM230	0.573908	0.24615
APBB1IP	0.485586	0.290197
LIMD2	-0.638844	0.163807
ABI3	0.630746	0.302684
RPS12	-0.19985	-0.528738
SYTL3	0.388658	0.266317
FOSB	-0.919221	-1.63703
REL	-0.693474	-0.124338
NEU1	-1.19782	-0.333088
PBXIP1	0.625278	-0.46669
JUNB	-0.501802	-0.464568
PPM1B	0.753335	0.693958
RPLP2	-0.199527	-0.376197
BRK1	0.439875	0.31749
PARK7	0.404214	0.817021
PLP2	-0.765446	-0.607105
2024-09-06	0.454442	-0.21047
PDE4B	-0.675369	-0.336094
2024-09-01	0.409832	0.149332
DUSP4	-0.86969	1.78728
PRKAR1A	0.53808	0.312024
WDR1	0.484469	0.357072
CYTIP	0.294519	0.289468
ITGB7	0.646507	0.395136
PDE3B	0.614344	0.727417
CIRBP	0.321662	0.234629
FYN	0.366682	0.112232
RPL24	-0.227884	-0.114331
POLR3GL	0.534181	0.312156
HMGN1	0.383331	0.286344
HLA-DPA1	-0.729264	0.608093
IFRD1	-0.844069	-0.380969
HSPD1	-0.585763	0.379888
CMTM6	0.583864	0.431489
PDCD4	0.396912	-0.677039
CHST11	0.611008	0.643294
ARID5B	-0.881854	0.997841
TANK	0.485518	0.411218
HSPH1	-0.596219	0.382222
GIMAP7	-0.855869	-0.361372
FKBP1A	0.425371	0.964686
PNISR	0.43838	0.312779
AOAH	-0.947842	-0.854679
COTL1	0.218083	0.448826
TC2N	-0.901667	-2.25682
UBE2D2	0.339749	0.251999
THEMIS	0.474104	0.245057
TUBA1C	-1.05621	-0.745653
RPS6	0.150413	-0.333579
SCML4	0.471577	-0.416369
SNX9	0.458228	1.72947
RPL7A	-0.189684	-0.143381
ANXA2	-0.802203	-0.930223
ARPC3	0.270773	0.185622
TOMM5	0.464143	0.536012
BTG1	0.15062	-0.101304
HIST1H4C	-0.613067	-0.688863
DNPH1	0.547005	1.09897
PARP8	0.359373	-0.387588
JAK3	0.599819	0.478123
SYNGR2	0.452102	1.11642
BST2	0.447282	0.77983
NDUFS8	0.490214	0.564422
PDCD1	0.438304	1.68505
KDM6B	-0.869501	-0.392396
PTMA	-0.181412	-0.151626
MYADM	-0.675418	-1.62629
KIAA1551	0.369586	0.21153
FOSL2	-0.678482	-0.324504
RPSA	0.172834	-0.250047
RAC2	0.236991	0.215992
HCST	-0.317238	0.210348
ISCU	0.409824	0.310972
RACK1	0.170531	-0.130997
TOB1	-0.763359	-0.559817
RAB27A	0.444855	0.893085
FKBP8	0.376052	0.146999
TRAPPC1	0.362028	0.337855
ANXA5	0.382248	0.601329
CD6	0.353854	0.115394
SERF2	0.17211	0.361169
RPLP0	0.164819	-0.408802
TMEM59	0.359806	0.158955
SLC2A3	-0.492847	-0.846343
AKIRIN2	0.474547	0.575783
MCUB	-0.85912	-1.49516
HMGB1	0.22293	0.163231
ELF1	0.271222	0.175522
2024-09-02	0.477445	0.362806
RABGAP1L	0.463702	0.150375
CKLF	0.379556	-0.374335
YPEL5	-0.472086	-0.649614
RPL7	0.197278	-0.237819
TRIM22	0.398952	0.188346
CDKN1A	-0.616304	-0.430884
MDH1	0.471548	0.261396
EIF4A3	-0.67896	-0.532328
RPS3	-0.155614	-0.373065
TSPAN14	0.507235	0.708257
SRSF5	0.27611	-0.16335
CD55	-0.525334	-1.02207
ARF6	0.35646	0.209943
RHOB	-0.544973	1.61413
TOMM7	-0.263819	-0.269163
BUB3	0.296787	0.418623
TENT5C	-0.46337	-0.282476
HLA-C	-0.153209	0.336723
LY6E	-0.472468	0.32948
RPS23	-0.164265	-0.299094
ZFP36	-0.373921	-0.584843
NR4A3	-0.647392	-0.515363
MIEN1	0.47197	0.359214
RPL27A	-0.329929	-0.584072
CXCR4	-0.389313	-0.436358
PTPN1	0.459829	0.407607
SRSF7	-0.366422	-0.164594
RUNX3	-0.497591	-0.310305
PAG1	0.489229	0.790566
MFF	0.50858	0.471348
FCMR	-0.750784	-0.298018
HLA-A	0.121334	0.188887
HNRNPK	0.238934	0.154914
SMARCA2	0.528774	0.315771
FAM129A	0.388593	0.219376
RPL14	-0.173796	-0.43962
PRDX5	0.353012	0.452276
TALDO1	0.414409	0.338215
XBP1	-0.551458	-0.237027
HMGN2	0.248785	0.397256
RPL35	-0.174141	-0.3579
SH3KBP1	0.415936	0.338793
CSRNP1	-0.525947	-0.597351
MYL6	0.164809	0.26365
CSK	0.410577	0.25405
TCEA1	0.318397	0.175203
HNRNPA2B1	0.190503	0.101167
PSME1	0.206527	0.101691
RPS7	-0.131763	-0.136987
GPRIN3	0.393175	0.232617
HNRNPA3	0.29941	0.350198
GABARAP	0.221994	0.304696
MSN	0.249026	0.399095
RHOC	0.461043	0.484449
SLA	0.144607	0.97742
CLIC3	0.458123	0.727492
IVNS1ABP	0.326097	0.243715
WAS	0.308379	0.343455
ATP5F1C	0.320436	0.237391
ATP5MC3	0.264483	0.397797
ENSA	0.300894	0.24968
POLR2E	0.404668	0.509609
SELENOK	-0.346846	-0.308751
FOS	-0.576121	-1.59055
YWHAB	0.203396	0.171797
MAT2B	0.375665	0.344205
RNF19A	0.260189	0.717452
NEDD9	0.45981	0.506465
HMGN3	0.405211	0.517289
CHORDC1	-0.572113	0.394048
PSME2	0.269934	0.294197
PSMA1	0.337698	0.449935
GPR183	-0.687353	-1.91514
POLR2K	0.321092	0.21074
CALM2	-0.33832	-0.206221
SCAND1	0.298395	0.499382
PSMA6	0.326273	0.245171
MATK	-0.572405	-1.28862
RALGAPA1	-0.589771	-0.377004
PIN1	0.382619	0.395658
GDI2	0.353265	0.282693
LCK	0.22733	0.263503
PIM3	-0.530838	0.661189
AP2M1	0.362036	0.348718
SQSTM1	-0.407655	0.342579
PPP1R18	0.290333	0.167807
CAP1	0.241101	0.144614
PHPT1	0.403906	0.549419
PGAM1	0.24783	0.557001
KHDRBS1	0.293798	0.168643
DPP7	0.314253	0.164689
XRCC5	0.318462	0.178974
SPCS1	0.255573	0.25209
ARL4C	-0.439503	-0.594567
SUMO2	0.160658	0.374483
PLK3	-0.544815	-0.364997
MAP4K1	0.389097	0.370386
GYPC	0.246631	0.220148
RPS16	-0.139254	-0.312373
SDF2L1	0.441786	0.500682
MT2A	-0.382312	0.667119
RPL13A	-0.205737	-0.362896
GBP5	-0.595727	0.311539
ATP5MC2	0.154982	0.380912
NDUFV1	0.350075	0.295715
FDFT1	0.416569	0.534502
RNASEK	0.205217	0.338978
EIF3D	0.321236	0.182923
NME3	0.386633	0.276314
BAX	0.24316	0.419114
CYTOR	-0.382964	0.377546
MPC2	0.341729	0.360164
HLA-DRB5	-0.560671	1.10682
RASAL3	0.277319	0.24913
IFI27L2	0.340259	0.608608
ROMO1	-0.416023	0.224067
SH3BGRL	0.275517	0.27324
EIF4A1	-0.474627	-0.566252
PDIA3	0.241193	0.166033
TBRG1	0.260644	0.285548
SLA2	-0.448396	0.485981
CDC42EP3	-0.558474	-0.324888
S100A6	0.116714	-0.510983
ATP6V1F	0.246315	0.297902
POLD4	0.322589	0.346544
GPX4	0.234619	0.29565
EIF3E	0.22669	-0.204542
ARHGAP9	0.247619	0.351558
WDR83OS	0.239248	0.458278
NAMPT	-0.551391	0.455022
SLTM	0.333863	0.283382
RAD21	0.316895	0.27683
ACAP2	0.339593	0.220734
ARPC2	0.149648	0.304031
SRP14	0.14231	0.32796
CALR	0.248602	0.252389
SNRPD3	0.296406	0.218725
IL2RB	-0.474437	0.482026
POLR2G	0.389126	0.473386
JPT1	-0.419314	-0.278297
HNRNPR	0.33531	0.294937
TNFAIP8	0.325247	-0.60752
RPL31	-0.171689	-0.190664
ZC3H12A	-0.506963	0.238057
CNN2	-0.345135	-0.228316
NCOR1	0.243236	0.301034
RPL27	-0.153664	-0.288202
CCNDBP1	0.291367	0.432287
NDUFS7	0.254618	0.29197
STMP1	0.37072	0.27806
TRAC	0.292742	0.470945
PPP1CA	0.217968	0.259527
MRPL18	-0.404052	0.452031
RER1	0.336397	0.227218
UQCRFS1	0.235839	0.276423
JTB	0.204484	0.159424
PHLDA1	0.151618	1.43378
VPS28	0.237944	0.294947
DYNLL1	-0.357222	0.219963
PAPOLA	0.225864	0.321145
GZMA	0.209117	0.456636
DBI	0.225209	0.282349
ATRAID	0.329534	0.286572
DOCK8	0.255185	0.331761
ACTN4	0.289538	0.395792
MEA1	0.346753	0.345921
CTSW	-0.4143	0.606713
HMGB2	0.222561	0.771465
ARL6IP4	0.21359	0.148747
TMEM179B	0.304371	0.467772
PPP1CC	0.269595	0.184465
PSMB8	0.176259	0.526183
SNRPN	0.26827	0.212354
KDELR1	0.288468	0.411928
RBBP4	0.340597	0.238237
TMX4	0.244639	0.151653
PUF60	0.314128	0.337647
CRYBG1	0.317914	-0.309715
H2AFY	0.270851	0.317906
EIF1	-0.123925	-0.130799
MRPS34	0.286327	0.277957
ERGIC3	0.281041	0.253361
CDKN1B	0.181457	0.253034
THRAP3	0.244947	0.211825
PDCD6	0.271853	0.323715
AMD1	-0.444926	-0.545591
SDF4	0.264042	0.545638
ZEB2	0.210374	0.758221
ARGLU1	0.224285	0.158256
MT1X	-0.454177	0.123621
C9orf16	0.15572	0.794937
ARRB2	0.242612	-0.313028
NHP2	0.318883	0.212308
PPIB	0.163042	0.137344
ATP5F1D	0.160455	0.321283
TAX1BP1	0.20678	0.214593
BSG	0.197985	0.22186
EDF1	0.154268	0.289879
CYBC1	0.297729	0.394561
MT-ND1	-0.168023	-0.142267
EIF3H	0.192401	0.144339
GGNBP2	0.271475	0.267806
CHMP2A	0.294215	0.316405
SP100	0.179634	0.304602
RTRAF	0.197143	0.297019
DCXR	0.24141	0.604602
RALY	0.208721	0.351038
SRSF4	0.25874	0.154005
REST	0.312856	0.268367
NONO	0.249323	0.227456
COPS6	0.309835	0.267274
LDHB	0.136177	0.109345
FXYD5	-0.229404	-0.219622
OGA	0.302637	0.356076
RGS10	0.163035	0.338676
PARP1	0.290736	0.340179
GPI	0.207531	0.278796
CREM	-0.237149	0.317563
PRRC2C	0.159763	0.146583
AES	0.135151	-0.470058
GRB2	0.244772	0.260426
EIF6	0.28741	0.229225
UBXN4	0.161565	0.309096
PRELID1	0.193586	0.188466
MOB1A	0.190839	0.23052
ANAPC11	0.200923	0.250193
MDH2	0.213469	0.371387
CALM1	-0.147862	-0.376686
DCTN3	0.247903	0.192129
TLN1	0.217075	0.3847
TAF15	0.244634	0.316415
TMEM258	-0.250301	0.198048
HADHA	0.262873	0.223944
ITM2C	-0.494089	-0.677702
FIS1	0.218115	0.305926
CSNK2B	0.181962	0.50325
EMC7	0.267713	0.352282
PSMF1	0.220446	0.22839
PPP1R10	-0.48379	-0.404775
EIF3F	0.130594	0.135178
TGOLN2	0.281137	0.36272
DDX21	-0.298977	-0.447422
RNF7	0.189447	0.309876
SNX17	0.254667	0.437845
CD69	0.198545	-0.625273
COPE	0.128493	0.355796
ANXA11	0.164465	0.141293
UBE2V1	0.186451	0.206559
STK17B	0.105271	0.122852
GYG1	0.180047	-0.383311
TUBA1A	-0.402063	-0.361476
DNAJC8	0.203346	0.209419
CALM3	0.188195	0.49649
OTUB1	0.165475	0.273027
ZFAND2A	-0.234204	0.829506
MRPL57	0.187528	0.224015
PPP4R2	0.254113	0.448077
ATP5PF	0.147773	0.148045
ZBTB38	0.207612	0.58479
SELENOW	0.153293	0.224873
CCND2	-0.380386	0.696669
SIGIRR	-0.285111	-0.327378
TUFM	0.163175	0.226396
ITM2A	-0.328014	0.792804
ATP5F1A	0.177992	0.321539
MTDH	0.148092	0.141428
RHOH	-0.254109	0.14302
DGUOK	0.180224	0.554851
NDUFV2	0.175088	0.513583
CCT8	0.204736	0.264849
EIF5A	-0.310443	-0.332572
MAF1	0.217184	0.278026
KLRD1	-0.474011	0.587125
PTPN7	-0.321922	0.61253
RBM3	-0.199602	-0.180367
RSRC2	-0.276888	0.179281
TAGLN2	-0.265274	-0.565854
MTHFD2	-0.357027	0.653407

## Sheet: Tc17&Th17
gene	log2FC_Tc17	log2FC_Th17
IL23R	0.511721	0.357091
RORC	0.456867	0.413867
RPS27	-0.735448	-0.70767
CAPG	0.952834	0.60701
MGAT4A	0.974495	1.10061
CCL20	1.05837	0.85095
ANKRD28	0.947976	0.750823
CXCR6	1.25249	1.358
TIFA	0.932646	0.480435
FKBP5	1.19667	1.01307
RUNX2	0.853934	0.872749
IL17A	2.789	2.2125
CCR6	1.10831	0.410537
TNS3	0.592685	0.441266
TBXAS1	0.467207	0.471545
GPR34	0.829659	0.582385
SMCO4	0.531487	0.678602
LAYN	0.768932	0.359566
ENTPD1	0.84927	0.797347
ADAM12	0.412488	0.719034
KLRB1	1.38447	1.52676
IL26	0.473708	0.819267
RORA	0.983672	0.881741
CTSH	0.801844	1.26401
LITAF	-1.32247	-0.405167
ITGAE	1.06278	0.851919
SIRPG	0.863068	1.10745
CST7	-1.36453	0.34873
TMIGD2	1.92	1.3469
FSD1	0.57813	0.436185
RGCC	-1.44715	-1.05571
CD3E	0.573732	0.568786
TMSB10	-0.677014	-0.341097
OSTF1	0.818564	0.856964
IL7R	1.01149	-0.55363
S100A4	0.661092	0.427316
RBL2	0.864681	0.461545
HIPK2	0.558597	0.293115
CEBPD	1.2355	0.867793
JAML	0.789242	1.17894
CCL4	-1.37515	0.358288
CELF2	0.826715	0.846541
OXNAD1	0.816605	0.510575
RGS1	0.748567	1.2636
ALOX5AP	0.799833	0.904486
GPR25	0.717092	0.892539
MSC	0.632298	0.321526
RPS21	-0.555161	-0.82505
S100A10	-0.942318	-0.958177
SH3TC1	0.478765	0.572582
ANXA1	-1.12395	-2.15744
EVL	0.678619	0.838828
RPS28	-0.446547	-0.55807
SPOCK2	0.681992	0.866144
CTLA4	0.73177	0.730591
CD96	0.710404	0.797376
YWHAQ	0.745596	0.7983
CHRM3-AS2	0.521081	0.688891
GPR171	0.75717	0.350323
LAPTM5	0.586726	0.841174
PDE4D	0.684621	0.898267
RPS29	-0.680583	-0.531142
RPL39	-0.428868	-0.699538
RPL23A	-0.428565	-0.575564
TOX	0.657806	0.716317
AHR	0.678645	0.527977
LINC01871	0.734576	1.1354
LMNA	-1.52514	-1.63178
CCNH	0.715433	0.594842
ARHGDIB	0.452846	0.327777
FKBP11	0.666535	0.600185
RPS15A	-0.359389	-0.447598
CD7	0.512496	0.293059
MAST4	0.490489	0.62342
IFITM1	-0.724622	-0.698866
CD3D	0.524393	0.887817
ATP10D	0.515057	0.598356
CD8A	0.51202	0.629999
EEF1A1	0.317653	-0.407433
RPL36	-0.422505	-0.659967
TUBA4A	-1.04316	-0.281788
ASB2	0.477385	0.714148
DAPK2	0.503975	0.597338
RPL41	-0.541695	-0.351272
LGALS1	-1.08411	-0.646349
METTL9	0.638364	0.294605
PRDM1	0.679573	1.22523
AHNAK	-0.87106	-0.735061
TOX2	0.384124	0.47358
RPS14	-0.340415	-0.684869
CAMK4	0.591964	0.365109
IFITM2	-0.701932	-0.308749
LIMS1	0.589012	0.720177
TMEM167A	0.586174	0.997277
HLA-B	0.355272	0.273856
CAPZB	0.551781	0.603831
RPL37A	-0.441343	-0.480373
KLF2	-1.39871	-1.81299
H3F3B	-0.511361	-0.282534
SPON2	0.547953	0.424182
CD44	-0.747617	-0.308153
LTB	0.660692	-0.868395
RPS24	-0.317723	-0.279505
PIK3R1	-0.921926	-0.487762
IER2	-0.836862	-0.773829
HNRNPL	0.572627	0.403181
RETREG1	0.462925	0.31394
GRAMD2B	0.368305	0.342218
PIK3IP1	0.607238	0.317425
CXCR3	-0.856335	-0.588785
ACTB	0.366641	0.568456
TPT1	0.281228	-0.263368
ECH1	0.557631	0.486593
ZNRF1	0.370966	0.476547
EEF1G	0.457123	-0.257671
ARPC1B	0.49813	0.472093
ITK	0.590487	0.317279
RPL28	-0.260744	-0.391786
GZMB	-1.01446	0.806684
MATR3-1	0.558466	0.272644
RPL35A	-0.321918	-0.576831
MYH9	0.556611	0.775937
YWHAH	0.516292	0.563671
TMSB4X	0.261777	0.405319
ERN1	0.577257	0.699514
TMED8	0.295116	0.375784
NR4A2	-0.784271	-0.751283
PRR5	0.501519	0.632825
TUBB4B	-0.852644	-0.718882
RBMS1	0.579725	0.426268
ADAM19	0.432462	0.67839
RPL38	-0.501633	-0.646763
GPR65	0.551698	0.553011
NR3C1	0.660072	0.51606
SRI	0.600985	0.630825
ARL3	0.395831	0.672268
CERK	0.456986	0.558707
FAU	-0.278658	-0.414308
RPL34	-0.31889	-0.69903
GNLY	-2.30515	1.37988
YPEL2	0.426961	0.344199
ODF2L	0.574799	0.396329
LDHA	-0.730129	-0.329828
RPL26	-0.281285	-0.460968
CD40LG	0.409262	0.547394
RAP1B	0.495211	0.916588
UCP2	0.544306	0.70213
RAP1A	0.539075	0.400771
CD3G	0.480461	0.729071
LINC01934	0.425992	0.476081
IPCEF1	0.489502	0.325318
DEK	0.513183	0.57835
RPS25	-0.295383	-0.624177
EMP3	-0.677097	-0.998323
SSBP4	0.498402	0.307747
NAB1	0.409263	0.409744
IL18R1	0.41778	0.315452
UNG	0.355084	0.318496
IFI44	0.394593	0.405643
CD27	-0.760543	-0.775884
CD82	0.400744	0.595458
RHOA	0.356459	0.434871
GOLIM4	0.266219	0.422162
SH3BGRL3	0.304183	0.628611
RPL37	-0.295396	-0.551143
TNFRSF25	0.377622	0.298876
BCL2L11	0.537532	0.984254
CD2	0.372215	0.710935
AGPAT5	0.362896	0.748545
AKAP13	0.450253	0.825094
PFN1	0.287137	0.513743
PRF1	-0.768238	0.355367
LINC00861	-0.648471	-0.449691
RBPJ	0.476283	1.27428
HCLS1	0.415387	0.433881
PRKCH	0.446539	0.426395
DYNLT1	0.452285	0.285472
ABRACL	0.426209	0.384142
MGAT5	0.381056	0.338584
ITM2B	0.320757	0.267237
N4BP2	0.359879	0.282312
ID2	0.367619	0.900072
IKZF3	0.480716	0.719349
ARL6IP5	0.391062	0.267429
LZTFL1	0.265572	0.286583
SELENOT	0.418643	0.549779
CPD	0.43038	0.542931
CFL1	0.272851	0.402521
EID1	0.418859	0.501742
RASA3	-0.494668	-0.548043
LYST	-0.693508	0.656447
PHTF2	0.366926	0.634864
GADD45B	-0.841492	-0.669638
NR4A1	-0.62832	-0.992633
MAN1A1	0.340436	0.417501
AC090152.1	0.302976	0.490593
LPXN	0.424644	0.400943
PTPN22	0.38769	0.665804
ZFAS1	-0.502493	-0.562599
EVI2A	0.460959	0.417857
RASA2	0.441349	0.313358
SRGAP3	0.339954	0.538655
TMEM173	0.360534	0.400557
RNF167	0.386133	0.491836
KLF3	-0.465285	-0.631534
LCP2	0.388802	0.393991
GIMAP4	-0.610238	-0.310489
ACTR3	0.359011	0.401996
TMEM14C	0.355473	0.306387
LSP1	0.320798	0.541709
H1FX	0.442109	0.374283
SLAIN2	0.391375	0.626931
PARVB	0.281729	0.253023
TSEN54	0.384409	0.619159
PAXX	0.361027	0.513967
NPC1	0.310304	0.422718
MMP24OS	0.413113	0.331838
ATF7IP	0.396487	0.386485
CD53	0.353084	0.292943
SAT1	-0.62276	-0.36344
KIF13B	0.342031	0.422739
MIS18BP1	0.393401	0.57464
AC243960.1	0.395869	0.311139
PHYKPL	0.419052	0.482123
ARHGAP18	0.347629	0.578027
MAEA	0.315112	0.284449
SERTAD1	-0.643979	-0.35312
CRACR2A	0.276913	0.261193
ANAPC16	0.354506	0.318167
ANKRD44	0.375099	0.303741
PMAIP1	-0.653162	-0.567113
RPS4Y1	0.331953	-0.279585
PDIA6	0.377066	0.413671
TUBA1B	-0.50601	-0.599788
ITGA4	0.385928	0.825398
NAP1L4	0.399575	0.585651
CCR7	-0.646962	-1.63375
PAK2	0.358717	0.503663
INPP4A	0.339398	0.348853
UBASH3B	0.305195	0.36918
ETS1	0.360384	0.468751
FURIN	0.268002	0.738459
ARNTL	0.330104	0.374061
MINDY2	0.340032	0.329887
RPL36A	-0.439442	-0.496108
VIM	-0.551717	-0.85616
ADAM10	0.36291	0.474666
TMEM230	0.339724	0.290694
APBB1IP	0.339832	0.412686
LIMD2	-0.460188	-0.25037
P2RY8	-0.38953	-0.316217
ABI3	0.353648	0.769243
SYTL3	0.312016	0.703029
H2AFV	0.359885	0.398733
TUBB2A	-0.516503	-0.391582
SOCS3	-0.468114	-0.48726
FOSB	-0.755925	-1.77545
CRIP1	-0.630793	-0.489362
EGR1	-0.891907	-1.31113
PEBP1	0.329289	0.276757
NEU1	-0.629351	-0.434657
PBXIP1	0.384691	0.344862
JUNB	-0.478356	-0.619252
PPM1B	0.337976	0.533411
BRK1	0.311934	0.3488
PARK7	0.295517	0.310116
SORL1	-0.396819	-0.377791
UPP1	-0.428842	-0.262691
PLP2	-0.468543	-0.851567
2024-09-06	0.314212	0.257266
2024-09-01	0.311379	0.416662
TP53INP1	0.262001	0.363451
DUSP4	-0.66806	0.919967
PRKAR1A	0.330837	0.389076
WDR1	0.326963	0.410228
CYTIP	0.253686	0.30284
JMY	0.298538	0.265628
PDE3B	0.363208	0.336364
FYN	0.300833	0.536207
CDV3	0.30061	0.460071
ARHGEF6	0.286559	0.334677
BRD2	-0.441455	-0.269935
POLR1E	0.331451	0.315574
PTGER2	-0.390051	-0.514192
TCF7	-0.369127	-1.06603
POLR3GL	0.303859	0.301226
HMGN1	0.295976	0.335712
JAK1	0.297243	0.431354
MARCKSL1	-0.458869	-0.352908
AC016831.7	0.323052	0.338742
CMTM6	0.331098	0.321918
CHST11	0.304651	0.441019
SLAMF6	0.285236	0.325252
TANK	0.28478	0.436319
FKBP1A	0.290621	0.413253
PNISR	0.296559	0.325523
TCTN3	0.277316	0.291903
ARHGEF7	0.289742	0.437182
TC2N	-0.448333	-0.37457
THEMIS	0.280877	0.537948
TUBA1C	-0.491197	-0.325446
COMMD8	0.279842	0.393294
SCML4	0.299729	-0.296094
VASP	0.288204	0.298543
HIST1H4C	-0.447625	-0.375394
FAM102A	-0.386664	-0.527316
PARP8	0.273304	0.428643
TMBIM6	0.251106	0.322844
PFKFB3	0.324334	0.269921
CAT	0.276385	0.325691
JAK3	0.282029	0.39238
BST2	0.279079	0.546433
CAPN7	0.300857	0.289738
NDUFS8	0.274029	0.346182
FYCO1	0.259632	0.4349
KDM6B	-0.440711	-0.376437
SMAP2	0.277893	0.324695
MYADM	-0.525741	-0.961333
KIAA1551	0.281185	0.40143
G3BP1	0.284483	0.254671
HSPA8	-0.393532	-0.33372
RIPOR2	-0.383359	-0.655429
ISCU	0.271727	0.343781
TOB1	-0.453887	-0.404302
C1GALT1	0.256001	0.547811
RAB27A	0.254801	0.682268
FKBP8	0.255441	0.308206
HDLBP	0.253401	0.491966
TGFBR2	0.268281	0.386838
ATM	-0.347489	-0.331094
HMOX2	0.26549	0.344827
TMEM59	0.260473	0.265861
TESC	0.251586	0.348334
SLC2A3	-0.375504	-0.543605
VPS13C	0.274595	0.503392
AKIRIN2	0.281022	0.26502
MCUB	-0.371678	-0.531387
2024-09-02	0.266388	0.371577
RABGAP1L	0.271762	0.482939
CKLF	0.263096	0.512461
YPEL5	-0.397622	-0.491312
CDKN1A	-0.378512	-0.700909
EIF4A3	-0.396442	-0.364853
HNRNPUL1	0.257944	0.324347
CD55	-0.350373	-0.800844
ZFP36	-0.3591	-0.536136
RPL27A	-0.291007	-0.358034
SLC4A7	0.250602	0.586618
FCMR	-0.354729	-0.451887
SMARCA2	0.269271	0.500868
ADGRE5	-0.330681	-0.344768
XBP1	-0.310271	-0.562269
KCNA3	-0.269505	-0.25294
SH3KBP1	0.261536	0.50283
CSRNP1	-0.369444	-0.51285
TIMP1	-0.343791	-0.319098
CLIC3	0.253074	0.591435
ADD3	-0.257317	-0.363891
RARA	-0.26232	-0.254109
FOS	-0.54078	-2.1123
GPR183	-0.445603	-0.530739
FLOT1	-0.256416	-0.312667
CHMP1B	-0.369783	-0.327539
GPCPD1	-0.26571	-0.253992
PLK3	-0.278072	-0.401053
DUSP5	-0.288884	0.2861
MT2A	-0.300117	0.620314
CYTOR	-0.259962	0.432325
ARID5A	-0.269444	-0.381689
SNHG12	-0.292732	-0.272014
SLA2	-0.274668	0.306847
TNF	-0.511447	-0.543818
ARAP2	-0.25544	0.315213
CTSW	-0.298004	-0.297973
NFATC2	-0.261871	0.338303
TUBA1A	-0.308772	-0.521023
