# Supplementary material for: A novel Tc17 population recruited by tumor cells promotes tumor progression in gastric cancer
Source: Front Oncol. 2025 May 16;15:1592328. doi: 10.3389/fonc.2025.1592328 (PMC12122342; doi:10.3389/fonc.2025.1592328)
Supplement: Supplementary file 9 [file Table4.xlsx]

## Sheet: deg
Table S4: Differentially expressed gene in epithelial clusters
p_val	avg_log2FC	pct.1	pct.2	p_val_adj	cluster	gene
0	2.77848	0.509	0.117	0	tumor	TFF3
0	2.54803	0.679	0.05	0	tumor	CLDN3
0	2.504	0.284	0.034	0	tumor	FABP1
0	2.38569	0.826	0.213	0	tumor	CLDN4
0	2.23177	0.406	0.104	0	tumor	REG4
0	2.00697	0.714	0.091	0	tumor	CLDN7
0	1.87103	0.881	0.654	0	tumor	S100A10
0	1.79244	0.384	0.033	0	tumor	PRAP1
0	1.70343	0.691	0.288	0	tumor	MDK
0	1.64497	0.386	0.154	0	tumor	SERPINA1
0	1.44362	0.368	0.05	0	tumor	MUC17
0	1.38394	0.398	0.046	0	tumor	TMEM176A
0	1.36602	0.432	0.139	0	tumor	KRT7
0	1.34333	0.754	0.477	0	tumor	EPCAM
0	1.32431	0.382	0.045	0	tumor	TMEM176B
0	1.21049	0.652	0.333	0	tumor	CD9
0	1.20725	0.305	0.044	0	tumor	MSLN
0	1.20116	0.5	0.091	0	tumor	MUC3A
0	1.13778	0.774	0.467	0	tumor	LGALS4
0	1.13774	0.922	0.827	0	tumor	GAPDH
0	1.13751	0.833	0.692	0	tumor	LGALS3
0	1.1201	0.966	0.863	0	tumor	S100A6
0	1.11879	0.258	0.038	0	tumor	PCK1
0	1.11217	0.284	0.053	0	tumor	CEACAM6
0	1.07073	0.284	0.085	0	tumor	KRT20
0	1.06919	0.372	0.033	0	tumor	CDH17
0	1.06689	0.702	0.534	0	tumor	IFITM3
0	1.03947	0.51	0.334	0	tumor	PHGR1
0	1.03459	0.446	0.103	0	tumor	MUC13
0	1.02305	0.524	0.234	0	tumor	ASS1
0	1.021	0.597	0.181	0	tumor	MISP
0	1.00746	0.654	0.299	0	tumor	AGPAT2
0	0.990489	0.649	0.312	0	tumor	ARPC1B
0	0.975521	0.508	0.14	0	tumor	PRSS3
0	0.970775	0.92	0.868	0	tumor	FTL
0	0.970096	0.502	0.107	0	tumor	ABHD11
0	0.968495	0.508	0.201	0	tumor	CES2
0	0.966115	0.651	0.284	0	tumor	IL32
0	0.949262	0.727	0.509	0	tumor	PSMA7
0	0.939486	0.638	0.357	0	tumor	S100A16
0	0.909795	0.804	0.674	0	tumor	TXN
0	0.902145	0.397	0.101	0	tumor	PPP1R1B
0	0.896041	0.426	0.065	0	tumor	CAMK2N1
0	0.886562	0.898	0.82	0	tumor	RPS21
0	0.882243	0.387	0.056	0	tumor	VIL1
0	0.881747	0.309	0.02	0	tumor	AC103702.2
0	0.877332	0.956	0.903	0	tumor	RPS19
0	0.874406	0.504	0.228	0	tumor	CTNNB1
0	0.851775	0.978	0.943	0	tumor	RPL28
5.41728e-212	1.00219	0.333	0.233	1.46201e-207	tumor	WFDC2
0	6.51658	0.684	0.092	0	normal	PGA3
0	5.86155	0.664	0.054	0	normal	LIPF
0	4.74112	0.888	0.366	0	normal	PGC
0	4.28549	0.387	0.013	0	normal	PGA5
0	3.36035	0.522	0.129	0	normal	MUC6
0	2.49828	0.409	0.005	0	normal	PGA4
0	2.32992	0.323	0.018	0	normal	LTF
0	1.78855	0.486	0.027	0	normal	KCNE2
0	1.59201	0.741	0.21	0	normal	CXCL17
0	1.51453	0.414	0.217	0	normal	CKB
0	1.45431	0.257	0.093	0	normal	SRGN
0	1.40119	0.457	0.088	0	normal	PDIA2
0	1.30971	0.419	0.132	0	normal	VIM
0	1.16057	0.718	0.403	0	normal	GLUL
0	1.15685	0.342	0.025	0	normal	FUT9
0	1.15665	0.537	0.135	0	normal	CA9
0	1.13114	0.515	0.203	0	normal	RPS4Y1
0	1.07894	0.314	0.014	0	normal	C16orf89
0	1.05595	0.625	0.263	0	normal	LDHB
0	1.05076	0.388	0.096	0	normal	FMOD
0	1.02944	0.327	0.092	0	normal	AQP5
0	1.02181	0.639	0.252	0	normal	IGFBP2
0	0.991005	0.622	0.278	0	normal	REG1A
0	0.990353	0.406	0.191	0	normal	AZGP1
0	0.951573	0.631	0.321	0	normal	CLU
0	0.938656	0.528	0.277	0	normal	TSC22D3
0	0.867879	0.429	0.11	0	normal	METTL7A
0	0.84584	0.51	0.243	0	normal	MT1F
0	0.840335	0.493	0.273	0	normal	ADH1C
0	0.836134	0.297	0.061	0	normal	CYTIP
0	0.83361	0.293	0.136	0	normal	RGCC
0	0.832593	0.287	0.075	0	normal	IL33
0	0.831229	0.429	0.243	0	normal	TMEM97
0	0.817809	0.31	0.044	0	normal	ITM2A
0	0.798212	0.737	0.442	0	normal	MT1G
0	0.79264	0.415	0.184	0	normal	NR2F2
0	0.78363	0.845	0.577	0	normal	CD74
0	0.777095	0.374	0.151	0	normal	HLA-DPB1
0	0.772055	0.533	0.277	0	normal	HLA-DRA
0	0.765456	0.479	0.245	0	normal	NUCB2
0	0.762041	0.763	0.592	0	normal	DNAJB1
0	0.749164	0.546	0.31	0	normal	ALDH1A1
0	0.745929	0.331	0.063	0	normal	LINC02381
0	0.711807	0.913	0.786	0	normal	CYSTM1
0	0.710667	0.34	0.115	0	normal	TENT5C
0	0.704042	0.761	0.532	0	normal	CIRBP
0	0.7031	0.41	0.115	0	normal	KLK11
9.36164e-281	0.782201	0.347	0.219	2.52652e-276	normal	DUSP2
1.84287e-156	0.713899	0.338	0.229	4.97353e-152	normal	MSMB
1.09195e-124	1.37296	0.725	0.662	2.94696e-120	normal	LYZ
0	4.12171	0.738	0.147	0	tumor-like1	GKN1
0	3.461	0.692	0.13	0	tumor-like1	GKN2
0	3.09786	0.975	0.472	0	tumor-like1	MUC5AC
0	3.03079	0.768	0.235	0	tumor-like1	MUCL3
0	2.91346	0.947	0.461	0	tumor-like1	TFF1
0	2.53878	0.792	0.377	0	tumor-like1	CAPN8
0	2.46357	0.838	0.428	0	tumor-like1	PSCA
0	2.45939	0.589	0.27	0	tumor-like1	ANKRD36C
0	2.18012	0.6	0.263	0	tumor-like1	SYTL2
0	2.1061	0.582	0.336	0	tumor-like1	RASEF
0	2.03772	0.689	0.336	0	tumor-like1	SULT1C2
0	2.01645	0.263	0.023	0	tumor-like1	SLC5A5
0	1.88482	0.914	0.631	0	tumor-like1	S100P
0	1.8669	0.717	0.449	0	tumor-like1	CYP3A5
0	1.82144	0.977	0.959	0	tumor-like1	MALAT1
0	1.77201	0.464	0.282	0	tumor-like1	EPS8L1
0	1.73058	0.916	0.369	0	tumor-like1	TFF2
0	1.72018	0.588	0.405	0	tumor-like1	GSN
0	1.71392	0.79	0.556	0	tumor-like1	CA2
0	1.71365	0.307	0.119	0	tumor-like1	DDX60
0	1.68603	0.306	0.062	0	tumor-like1	LGALS9C
0	1.66864	0.492	0.265	0	tumor-like1	LINC01133
0	1.6679	0.796	0.646	0	tumor-like1	MUC1
0	1.65149	0.446	0.259	0	tumor-like1	VILL
0	1.64049	0.425	0.225	0	tumor-like1	ATP2A3
0	1.59177	0.308	0.14	0	tumor-like1	ABCC5
0	1.57022	0.642	0.497	0	tumor-like1	MLPH
0	1.55935	0.54	0.287	0	tumor-like1	AKR1B10
0	1.55554	0.581	0.23	0	tumor-like1	FCGBP
0	1.54685	0.862	0.634	0	tumor-like1	IFI27
0	1.50824	0.262	0.045	0	tumor-like1	LGALS9B
0	1.50623	0.477	0.302	0	tumor-like1	BCAS1
0	1.47281	0.743	0.561	0	tumor-like1	VSIG2
0	1.45896	0.694	0.561	0	tumor-like1	AHNAK
0	1.43393	0.76	0.543	0	tumor-like1	CLDN18
0	1.43198	0.913	0.846	0	tumor-like1	NEAT1
0	1.43148	0.723	0.478	0	tumor-like1	ANXA10
0	1.43003	0.266	0.084	0	tumor-like1	ANO7
0	1.40392	0.302	0.159	0	tumor-like1	B4GALNT3
0	1.40267	0.297	0.133	0	tumor-like1	OASL
0	1.39703	0.444	0.293	0	tumor-like1	ALDH3A1
0	1.37623	0.547	0.431	0	tumor-like1	ABCC3
0	1.36979	0.669	0.557	0	tumor-like1	RNASE1
0	1.36931	0.501	0.42	0	tumor-like1	LMO7
1.34058e-302	1.39735	0.48	0.393	3.61796e-298	tumor-like1	LAMB3
2.67636e-279	1.36601	0.381	0.26	7.22297e-275	tumor-like1	LAMA3
7.63055e-277	1.46284	0.5	0.438	2.05933e-272	tumor-like1	RNF213
4.93783e-253	1.38257	0.433	0.335	1.33262e-248	tumor-like1	ARL14
2.4738e-217	1.42993	0.437	0.384	6.67628e-213	tumor-like1	SPATS2L
4.60481e-193	1.3527	0.358	0.273	1.24275e-188	tumor-like1	FAM102A
0	2.17498	0.786	0.103	0	tumor-like2	DMBT1
0	1.82702	0.721	0.104	0	tumor-like2	OLFM4
0	1.64303	0.495	0.058	0	tumor-like2	CCL25
0	1.55687	0.852	0.102	0	tumor-like2	CDX1
0	1.50822	0.756	0.195	0	tumor-like2	MT1H
0	1.46728	0.658	0.099	0	tumor-like2	CPS1
0	1.40127	0.818	0.163	0	tumor-like2	CLDN15
0	1.32145	0.873	0.209	0	tumor-like2	PPP1R1B
0	1.31302	0.903	0.314	0	tumor-like2	CES2
0	1.30266	0.646	0.075	0	tumor-like2	FABP2
0	1.28537	0.646	0.053	0	tumor-like2	CHP2
0	1.27509	0.732	0.115	0	tumor-like2	DHRS11
0	1.25999	0.85	0.157	0	tumor-like2	CDH17
0	1.25796	0.957	0.382	0	tumor-like2	ETHE1
0	1.2531	0.855	0.214	0	tumor-like2	CMBL
0	1.23843	0.628	0.1	0	tumor-like2	ANPEP
0	1.23587	0.56	0.059	0	tumor-like2	ALDOB
0	1.21452	0.682	0.132	0	tumor-like2	MALL
0	1.16445	0.77	0.113	0	tumor-like2	SLC39A5
0	1.15185	0.722	0.138	0	tumor-like2	SERPINB5
0	1.10988	0.725	0.088	0	tumor-like2	GPA33
0	1.10843	0.786	0.215	0	tumor-like2	GCNT3
0	1.10516	0.822	0.215	0	tumor-like2	REG4
0	1.09414	0.577	0.044	0	tumor-like2	SI
0	1.09185	0.34	0.02	0	tumor-like2	LEFTY1
0	1.08398	0.702	0.118	0	tumor-like2	HSD17B2
0	1.06447	0.807	0.178	0	tumor-like2	VIL1
0	1.02812	0.805	0.21	0	tumor-like2	TMEM45B
0	0.990203	0.85	0.259	0	tumor-like2	NBL1
0	0.936074	0.815	0.226	0	tumor-like2	CALML4
0	0.900657	0.838	0.241	0	tumor-like2	GOLIM4
1.87757e-297	1.02673	0.946	0.321	5.06718e-293	tumor-like2	AGR3
2.05949e-293	0.95471	0.877	0.277	5.55814e-289	tumor-like2	PRSS3
1.04511e-290	1.04814	0.978	0.329	2.82054e-286	tumor-like2	CLDN7
2.86755e-289	0.921116	0.835	0.272	7.73894e-285	tumor-like2	HSD17B11
2.32225e-274	1.13146	0.955	0.437	6.26728e-270	tumor-like2	MLEC
2.19397e-266	0.983676	0.545	0.119	5.9211e-262	tumor-like2	PCK1
2.57652e-259	0.900484	0.918	0.291	6.95351e-255	tumor-like2	CLDN3
6.21982e-258	0.920529	0.925	0.383	1.6786e-253	tumor-like2	LIMA1
5.88036e-256	1.02037	0.979	0.462	1.58699e-251	tumor-like2	APP
5.23388e-251	0.961206	0.94	0.411	1.41252e-246	tumor-like2	PHB2
2.26471e-239	0.98752	0.978	0.513	6.112e-235	tumor-like2	ATP1A1
5.77673e-238	0.944243	0.864	0.335	1.55902e-233	tumor-like2	PYCARD
3.56491e-232	1.29377	0.752	0.256	9.62099e-228	tumor-like2	MT1M
2.7661e-231	0.907647	0.971	0.472	7.46514e-227	tumor-like2	SERPINB6
1.60012e-223	1.41026	0.816	0.347	4.3184e-219	tumor-like2	MT1F
9.37085e-217	0.930618	0.925	0.422	2.52901e-212	tumor-like2	HMGA1
3.93535e-211	1.03496	0.529	0.139	1.06207e-206	tumor-like2	CEACAM6
1.91644e-159	0.958066	0.525	0.158	5.17209e-155	tumor-like2	KRT20
5.17019e-146	0.935073	0.882	0.509	1.39533e-141	tumor-like2	MT1X
